# Supplementary material for: PERK signaling through C/EBPδ contributes to ER stress-induced expression of immunomodulatory and tumor promoting chemokines by cancer cells
Source: Cell Death Dis. 2021 Nov 1;12(11):1038. doi: 10.1038/s41419-021-04318-y (PMC8560861; doi:10.1038/s41419-021-04318-y)
Supplement: Supplementary file 2 — Table S1 [file 41419_2021_4318_MOESM2_ESM.xlsx]

## Sheet: Overlap Genome and mRNASeq
Table S1: 247 common elements in Genome and 300 mRNA genes of Heatmap Figure 4
AARS
ABCC2
ABI3BP
AHNAK
ALDH1L2
ALDH3A2
ALG6
AP5Z1
APBB3
APC2
ARHGEF3
ARL6IP6
ARRDC4
ATF5
BATF2
BHLHE40
BIRC2
BIRC3
BIRC5
BRI3BP
BTG1
BTN2A1
C2CD4C
C6orf48
CARS
CCL20
CCNE2
CCPG1
CD180
CDC25A
CDC6
CDCA2
CEBPD
CELF2
CELSR2
CENPU
CEP192
CHAF1A
CHPF2
CLDN1
CNOT6
CUL1
CYB5D1
DACT1
DDIT3
DDX23
DEPDC1B
DHDDS
DNAJA1
DNAJB5
DNAJB9
DNAJC25
DUSP1
DUSP11
E2F7
E2F8
EAF2
EBI3
EDEM1
EFEMP2
EFNA1
EGF
EIF1B
EMP1
EMP2
ENTPD7
EPGN
EPRS
F2R
F2RL1
FAM111B
FAM117B
FANCA
FANCB
FANCL
FAT1
FOSB
FOXF2
FST
FZD2
GAB2
GADD45A
GCLM
GEM
GEMIN4
GINS1
GIPR
GJA1
GOPC
GORAB
GORASP2
GPR39
GYG2
H2AFX
HABP4
HARS2
HBEGF
HEG1
HERPUD1
HK2
HMGA2
HMOX1
HOXC13
HSD17B12
HSPA5
HSPA8
HSPH1
ICAM1
IDH1
IL12A
IL21R
IL22RA1
IL7R
IRF1
IRS1
IRS2
ISG20
JMY
KANK1
KBTBD8
KEAP1
KIAA1522
KIF18A
KIF18B
KIFC1
KPNA2
KRCC1
LAMB3
LARP1B
LBR
LIMD1
LMNB1
LMO4
MAP1LC3B
MARCKSL1
MATN2
MCF2L
MDC1
MEGF8
MGME1
MID1IP1
MT1X
MYCT1
MYL5
N6AMT1
NAMPT
NBEAL2
NDEL1
NEK2
NEK6
NFE2L1
NFKBIA
NFKBIZ
NHLRC2
NOTCH1
NR1D1
NUP62
NUSAP1
OSBPL6
PAQR8
PAXIP1
PCGF1
PEX13
PGM3
PIF1
PITPNM2
PKIG
PLCXD3
PLK3
PORCN
PPP1R15B
PRAME
PRC1
PRKAB2
PRKAG2
PTGER4
PTPN3
PXK
RACGAP1
RALGPS2
REEP3
RGMB
RNF139
RNF187
RPS6KL1
RXRA
SAT1
SCML2
SEC16A
SEC63
SERPINB2
SGK1
SGTB
SLC25A24
SLC31A1
SLC39A10
SMAD3
SNN
SORBS1
SP140
SPIN3
SPRY2
SPTY2D1
SREBF1
SRGN
ST6GALNAC4
SUMO2
SUPV3L1
SYT11
TFAP2A
TFAP4
TMEM136
TMEM164
TMEM245
TMF1
TNFAIP2
TNFAIP8L1
TNFRSF10B
TNFRSF21
TOX4
TRERF1
TRIB2
TRIB3
TSC22D1
TUBB4B
UBASH3B
UNC13A
UPP1
USP36
VCPKMT
VEGFA
VGF
WDR81
WIPI1
WTAP
XBP1
YIPF2
ZC3H12A
ZC3H6
ZCCHC7
ZNF114
ZNF263
ZNF267
ZNF404
ZNF57
ZNF69
ZNF77

## Sheet: Human Genome CEBP peaks
# promoter: 2kb upstream, 500b downstream from TSS in hg38
# intersect promoter regions with all CEBP GTRD metaclusters in hg38
# genes with CEBP GTRD peak in its promoter region are listed below
# total genes = 15591
A1BG
A1CF
A2M
A3GALT2
A4GALT
AAAS
AACS
AADAC
AADACL2
AADACL3
AADACL4
AAGAB
AAK1
AAMDC
AAMP
AANAT
AAR2
AARS
AARS2
AARSD1
AASDH
AASDHPPT
AASS
AATF
ABAT
ABCA1
ABCA10
ABCA13
ABCA2
ABCA3
ABCA5
ABCA6
ABCA7
ABCA8
ABCA9
ABCB1
ABCB10
ABCB11
ABCB4
ABCB5
ABCB6
ABCB7
ABCB8
ABCC1
ABCC10
ABCC11
ABCC12
ABCC2
ABCC3
ABCC4
ABCC5
ABCC6
ABCC9
ABCD1
ABCD2
ABCD3
ABCD4
ABCE1
ABCF1
ABCF2
ABCF3
ABCG1
ABCG2
ABCG4
ABHD1
ABHD10
ABHD11
ABHD12
ABHD12B
ABHD13
ABHD14A-ACY1
ABHD14B
ABHD15
ABHD16A
ABHD17A
ABHD17B
ABHD18
ABHD2
ABHD3
ABHD4
ABHD5
ABHD6
ABHD8
ABI1
ABI2
ABI3BP
ABL1
ABLIM2
ABLIM3
ABR
ABRA
ABRACL
ABRAXAS2
ABT1
ABTB1
ABTB2
AC000120.2
AC000120.3
AC001226.2
AC002094.3
AC002310.4
AC002310.5
AC002996.1
AC003002.1
AC003002.3
AC003005.1
AC003006.1
AC003665.1
AC004076.1
AC004080.3
AC004233.2
AC004475.1
AC004593.3
AC004687.2
AC004691.2
AC004754.1
AC004805.1
AC004832.3
AC004922.1
AC005020.2
AC005041.1
AC005154.5
AC005258.1
AC005324.3
AC005324.4
AC005520.1
AC005551.1
AC005670.2
AC005697.1
AC005702.1
AC005726.1
AC005779.2
AC005832.4
AC005833.1
AC005837.2
AC005943.1
AC006059.2
AC006064.6
AC006213.1
AC006486.1
AC006518.7
AC006538.2
AC006978.2
AC007040.2
AC007192.1
AC007244.1
AC007375.1
AC007846.2
AC007906.2
AC007950.1
AC007998.2
AC008012.1
AC008073.3
AC008397.1
AC008397.2
AC008403.1
AC008481.3
AC008537.1
AC008575.1
AC008581.2
AC008676.3
AC008687.1
AC008687.4
AC008695.1
AC008750.8
AC008755.1
AC008758.1
AC008758.4
AC008758.5
AC008758.6
AC008763.2
AC008763.3
AC008764.1
AC008764.4
AC008770.1
AC008770.2
AC008770.4
AC008878.1
AC009070.1
AC009086.2
AC009119.2
AC009133.6
AC009163.2
AC009163.4
AC009412.1
AC009690.1
AC009690.3
AC009779.3
AC009879.2
AC009879.3
AC010132.3
AC010197.2
AC010255.3
AC010323.1
AC010325.1
AC010326.2
AC010327.1
AC010422.5
AC010422.8
AC010463.1
AC010487.3
AC010522.1
AC010542.3
AC010547.4
AC010616.1
AC010618.1
AC010646.1
AC010761.1
AC011005.1
AC011195.2
AC011448.1
AC011462.1
AC011462.2
AC011479.1
AC011481.1
AC011498.4
AC011511.1
AC011529.1
AC011604.2
AC012184.2
AC012213.5
AC012254.2
AC012309.1
AC012488.2
AC012531.3
AC012651.1
AC013394.1
AC013470.2
AC013489.1
AC013717.1
AC015813.2
AC018362.3
AC018512.1
AC018523.2
AC018630.2
AC018709.1
AC019117.3
AC019257.8
AC020636.2
AC020907.6
AC020909.1
AC020915.1
AC020915.5
AC021087.5
AC021660.3
AC022137.3
AC022167.5
AC022335.1
AC022384.1
AC022400.7
AC022414.1
AC022506.1
AC022826.2
AC024592.3
AC025165.3
AC025283.3
AC025287.4
AC026464.4
AC026470.1
AC026786.1
AC027644.4
AC027796.3
AC034228.4
AC036214.3
AC037459.1
AC040162.1
AC046185.1
AC048338.1
AC053503.7
AC055811.2
AC055839.2
AC058822.1
AC067752.1
AC067968.1
AC068234.1
AC068547.1
AC068580.4
AC068631.2
AC068775.1
AC068790.8
AC068831.7
AC068896.1
AC069257.3
AC069288.1
AC069368.1
AC069444.2
AC069503.2
AC072022.2
AC073111.3
AC073111.5
AC073283.3
AC073508.2
AC073585.2
AC073610.2
AC073610.3
AC073611.1
AC073612.1
AC073896.1
AC074143.2
AC078927.1
AC079447.1
AC079594.2
AC080038.1
AC083800.1
AC083977.1
AC084337.2
AC087289.1
AC087632.1
AC087721.2
AC090004.1
AC090227.1
AC090360.1
AC090517.4
AC090527.2
AC091057.6
AC091167.2
AC091167.6
AC091167.7
AC091551.1
AC091959.3
AC092017.3
AC092042.3
AC092111.3
AC092143.1
AC092329.3
AC092338.1
AC092587.1
AC092647.5
AC092718.3
AC092718.8
AC092835.1
AC093155.3
AC093227.2
AC093323.1
AC093423.3
AC093512.2
AC093525.1
AC093525.2
AC093827.5
AC093884.1
AC093899.2
AC096582.3
AC097104.1
AC097625.2
AC097637.1
AC098484.3
AC098582.1
AC098588.1
AC098650.1
AC098850.3
AC099489.1
AC099811.2
AC099850.2
AC104109.3
AC104151.1
AC104389.5
AC104452.1
AC104472.3
AC104532.1
AC104581.2
AC104662.2
AC105052.3
AC106886.5
AC107871.1
AC107959.5
AC108488.2
AC108941.2
AC112128.1
AC112504.2
AC113348.2
AC114267.1
AC114490.2
AC114490.3
AC115220.1
AC116366.3
AC117457.1
AC118470.1
AC118549.1
AC118553.2
AC119396.1
AC119674.2
AC119676.1
AC120114.4
AC124312.1
AC124319.1
AC126283.2
AC127029.3
AC129492.1
AC129492.4
AC131160.1
AC134669.1
AC135050.2
AC135178.2
AC138696.1
AC138811.2
AC138894.1
AC139530.1
AC139530.3
AC139768.1
AC140504.1
AC233723.1
AC233992.2
AC239811.1
AC242842.3
AC242843.1
AC243547.3
AC243967.1
AC244197.3
AC244517.10
AC245748.1
AC253572.1
ACAA1
ACAA2
ACACA
ACACB
ACAD10
ACAD11
ACAD8
ACAD9
ACADL
ACADM
ACADS
ACADSB
ACADVL
ACAP2
ACAT1
ACAT2
ACBD3
ACBD4
ACBD5
ACBD6
ACBD7
ACCS
ACD
ACE2
ACER2
ACER3
ACHE
ACIN1
ACKR2
ACKR4
ACLY
ACMSD
ACO1
ACO2
ACOD1
ACOT1
ACOT11
ACOT12
ACOT13
ACOT2
ACOT6
ACOT7
ACOT8
ACOX1
ACOX2
ACOX3
ACP1
ACP2
ACP5
ACP6
ACP7
ACPP
ACSF2
ACSL1
ACSL3
ACSL4
ACSL5
ACSL6
ACSM1
ACSM2A
ACSM2B
ACSM4
ACSM5
ACSS3
ACTA1
ACTA2
ACTB
ACTBL2
ACTC1
ACTL10
ACTL6A
ACTL6B
ACTL7A
ACTL7B
ACTL8
ACTN1
ACTN2
ACTN3
ACTN4
ACTR10
ACTR1A
ACTR1B
ACTR2
ACTR3
ACTR3B
ACTR3C
ACTR5
ACTR8
ACTRT1
ACTRT2
ACTRT3
ACVR1
ACVR2A
ACVR2B
ACVRL1
ACY1
ACY3
ACYP1
ACYP2
AD000671.1
AD000671.2
AD000864.1
ADA
ADA2
ADAD2
ADAL
ADAM10
ADAM12
ADAM15
ADAM17
ADAM19
ADAM20
ADAM22
ADAM23
ADAM28
ADAM29
ADAM7
ADAM8
ADAM9
ADAMDEC1
ADAMTS1
ADAMTS10
ADAMTS12
ADAMTS15
ADAMTS17
ADAMTS2
ADAMTS20
ADAMTS3
ADAMTS4
ADAMTS5
ADAMTS6
ADAMTS9
ADAMTSL2
ADAMTSL4
ADAMTSL5
ADAP1
ADAP2
ADAR
ADARB1
ADARB2
ADAT1
ADAT2
ADAT3
ADCK1
ADCK2
ADCK5
ADCY10
ADCY3
ADCY4
ADCY6
ADCY7
ADCY9
ADCYAP1
ADD1
ADD3
ADGB
ADGRA1
ADGRA2
ADGRB1
ADGRB2
ADGRB3
ADGRD1
ADGRE1
ADGRE2
ADGRE3
ADGRE5
ADGRF2
ADGRF3
ADGRF4
ADGRF5
ADGRG1
ADGRG3
ADGRG5
ADGRG6
ADGRG7
ADGRL1
ADGRL2
ADGRL3
ADGRV1
ADH4
ADH5
ADH6
ADH7
ADHFE1
ADI1
ADIPOQ
ADIPOR1
ADIPOR2
ADIRF
ADK
ADM
ADM2
ADNP
ADNP2
ADO
ADORA1
ADORA2A
ADORA2B
ADORA3
ADPGK
ADPRH
ADPRHL2
ADPRM
ADRA1A
ADRA1B
ADRA1D
ADRA2A
ADRA2B
ADRA2C
ADRB1
ADRB2
ADRM1
ADSL
ADSS
ADSSL1
ADTRP
AEBP2
AEN
AES
AF196969.1
AF241726.2
AFAP1
AFAP1L1
AFDN
AFF1
AFF3
AFF4
AFG1L
AFG3L2
AFM
AFMID
AFP
AFTPH
AGA
AGAP1
AGAP2
AGAP3
AGAP5
AGAP6
AGBL1
AGBL2
AGBL3
AGER
AGFG1
AGFG2
AGGF1
AGK
AGL
AGMAT
AGMO
AGO1
AGO2
AGO3
AGO4
AGPAT1
AGPAT2
AGPAT3
AGPAT4
AGPAT5
AGPS
AGR3
AGRN
AGRP
AGT
AGTPBP1
AGTR1
AGTR2
AGTRAP
AGXT
AHCTF1
AHCY
AHCYL1
AHCYL2
AHDC1
AHI1
AHNAK
AHNAK2
AHR
AHRR
AHSA1
AHSG
AHSP
AIDA
AIF1
AIF1L
AIFM1
AIFM2
AIFM3
AIG1
AIMP2
AIP
AJM1
AJUBA
AK1
AK2
AK3
AK4
AK5
AK6
AK7
AK8
AK9
AKAP1
AKAP10
AKAP11
AKAP12
AKAP13
AKAP17A
AKAP2
AKAP3
AKAP5
AKAP7
AKAP8
AKAP8L
AKAP9
AKIP1
AKIRIN1
AKIRIN2
AKNA
AKNAD1
AKR1A1
AKR1B1
AKR1B10
AKR1B15
AKR1C1
AKR1C2
AKR1C3
AKR1C4
AKR1C8P
AKR1D1
AKR1E2
AKR7A2
AKR7A3
AKT1
AKT1S1
AKT2
AL020996.2
AL021546.1
AL021997.3
AL022238.4
AL022312.1
AL022318.4
AL024498.2
AL031315.1
AL031777.3
AL031847.2
AL032819.3
AL034430.1
AL034430.2
AL035078.4
AL035460.1
AL035461.3
AL049629.2
AL049634.2
AL049650.1
AL049839.2
AL049844.1
AL080251.1
AL096711.2
AL096814.1
AL109811.3
AL110118.2
AL117339.5
AL117348.2
AL121594.1
AL121722.1
AL121753.1
AL121758.1
AL121768.1
AL121845.2
AL121845.3
AL121899.2
AL121900.2
AL132780.3
AL133352.1
AL133353.2
AL133410.3
AL133500.1
AL135905.2
AL136295.1
AL136295.4
AL136295.5
AL136531.2
AL138752.2
AL139011.2
AL139020.1
AL139142.2
AL139300.1
AL139353.1
AL157935.2
AL159163.1
AL160272.2
AL162171.1
AL162231.1
AL162231.3
AL162377.3
AL162417.1
AL162596.1
AL163195.3
AL163636.2
AL353579.1
AL354761.1
AL355102.2
AL355312.6
AL355315.1
AL355916.3
AL355987.1
AL355987.3
AL357673.1
AL358075.4
AL358113.1
AL358472.6
AL358472.7
AL359736.1
AL359922.1
AL360181.3
AL365205.1
AL365214.3
AL365232.1
AL441992.2
AL445238.1
AL445423.2
AL445685.3
AL449266.1
AL451062.3
AL512428.1
AL513165.2
AL583836.1
AL589666.1
AL590132.1
AL590327.1
AL590560.1
AL590764.2
AL592490.1
AL603764.2
AL627230.1
AL645922.1
AL645941.2
AL662884.4
AL662899.1
AL662899.2
AL669918.1
AL691442.1
AL772284.2
AL807752.7
AL928654.3
ALAD
ALAS1
ALAS2
ALB
ALCAM
ALDH16A1
ALDH18A1
ALDH1A1
ALDH1A2
ALDH1B1
ALDH1L1
ALDH1L2
ALDH2
ALDH3A1
ALDH3A2
ALDH3B2
ALDH4A1
ALDH5A1
ALDH6A1
ALDH7A1
ALDH8A1
ALDH9A1
ALDOC
ALG1
ALG10
ALG10B
ALG11
ALG12
ALG14
ALG2
ALG3
ALG5
ALG6
ALG8
ALG9
ALKAL2
ALKBH1
ALKBH2
ALKBH3
ALKBH4
ALKBH5
ALKBH6
ALKBH7
ALKBH8
ALLC
ALMS1
ALOX15
ALOX5AP
ALOXE3
ALPK1
ALPK2
ALPL
ALS2
ALS2CL
ALYREF
AMACR
AMBN
AMBP
AMBRA1
AMD1
AMDHD1
AMDHD2
AMELY
AMER1
AMER3
AMFR
AMIGO1
AMIGO2
AMMECR1
AMN
AMN1
AMOTL1
AMOTL2
AMPD1
AMPD2
AMPD3
AMTN
AMY2A
AMY2B
AMZ2
ANAPC1
ANAPC10
ANAPC11
ANAPC13
ANAPC15
ANAPC16
ANAPC2
ANAPC4
ANAPC5
ANAPC7
ANG
ANGEL2
ANGPT1
ANGPT2
ANGPTL1
ANGPTL2
ANGPTL3
ANGPTL4
ANGPTL5
ANGPTL6
ANGPTL7
ANGPTL8
ANK1
ANK2
ANK3
ANKAR
ANKDD1B
ANKEF1
ANKFN1
ANKFY1
ANKH
ANKHD1
ANKHD1-EIF4EBP3
ANKIB1
ANKK1
ANKLE1
ANKLE2
ANKMY2
ANKRA2
ANKRD1
ANKRD10
ANKRD11
ANKRD12
ANKRD13A
ANKRD13B
ANKRD13C
ANKRD13D
ANKRD16
ANKRD17
ANKRD18A
ANKRD18B
ANKRD2
ANKRD20A1
ANKRD20A4
ANKRD22
ANKRD23
ANKRD24
ANKRD26
ANKRD27
ANKRD28
ANKRD29
ANKRD30B
ANKRD31
ANKRD33
ANKRD33B
ANKRD34A
ANKRD34B
ANKRD34C
ANKRD35
ANKRD36
ANKRD36B
ANKRD36C
ANKRD37
ANKRD39
ANKRD40
ANKRD40CL
ANKRD42
ANKRD44
ANKRD45
ANKRD46
ANKRD49
ANKRD50
ANKRD52
ANKRD53
ANKRD54
ANKRD55
ANKRD6
ANKRD62
ANKRD63
ANKRD7
ANKRD9
ANKS1A
ANKS1B
ANKS3
ANKS4B
ANKS6
ANKUB1
ANKZF1
ANLN
ANO1
ANO10
ANO6
ANO8
ANP32A
ANP32B
ANP32E
ANPEP
ANTXR1
ANTXR2
ANXA1
ANXA10
ANXA11
ANXA13
ANXA2
ANXA2R
ANXA3
ANXA4
ANXA5
ANXA6
ANXA7
ANXA8
ANXA8L1
ANXA9
AOAH
AOC1
AOC3
AOX1
AP000295.1
AP000311.1
AP000350.4
AP000471.1
AP000646.1
AP000721.1
AP000781.2
AP000812.5
AP000944.2
AP001267.5
AP001273.2
AP001453.5
AP001458.2
AP001781.2
AP001931.1
AP002373.1
AP002495.2
AP002512.3
AP002748.4
AP002884.3
AP002956.1
AP002990.1
AP003108.2
AP003419.1
AP1AR
AP1B1
AP1G1
AP1G2
AP1M1
AP1M2
AP1S1
AP1S2
AP1S3
AP2A1
AP2B1
AP2M1
AP2S1
AP3B1
AP3B2
AP3D1
AP3M1
AP3M2
AP3S1
AP3S2
AP4B1
AP4E1
AP4M1
AP4S1
AP5B1
AP5M1
AP5S1
AP5Z1
APAF1
APBA1
APBA3
APBB1IP
APBB2
APBB3
APC
APC2
APCDD1
APCDD1L
APEH
APELA
APEX1
APEX2
APH1A
APH1B
API5
APIP
APLF
APLNR
APMAP
APOA1
APOA2
APOA5
APOB
APOBEC1
APOBEC3A
APOBEC3B
APOBEC3C
APOBEC3F
APOBEC3H
APOBR
APOC1
APOC2
APOC3
APOD
APOE
APOF
APOH
APOL1
APOL2
APOL3
APOL4
APOL6
APOLD1
APOM
APOO
APOOL
APOPT1
APP
APPBP2
APPL1
APPL2
APRT
APTX
AQP10
AQP2
AQP3
AQP6
AQP7
AQP8
AQP9
AQR
AR
ARAF
ARAP1
ARAP2
ARAP3
ARC
ARCN1
AREG
AREL1
ARF3
ARF4
ARF5
ARF6
ARFGAP1
ARFGAP2
ARFGEF1
ARFGEF2
ARFGEF3
ARFIP1
ARFIP2
ARFRP1
ARG1
ARG2
ARGFX
ARGLU1
ARHGAP1
ARHGAP10
ARHGAP11A
ARHGAP11B
ARHGAP12
ARHGAP15
ARHGAP17
ARHGAP18
ARHGAP19
ARHGAP19-SLIT1
ARHGAP20
ARHGAP21
ARHGAP22
ARHGAP23
ARHGAP24
ARHGAP25
ARHGAP26
ARHGAP28
ARHGAP30
ARHGAP31
ARHGAP32
ARHGAP33
ARHGAP35
ARHGAP4
ARHGAP40
ARHGAP42
ARHGAP45
ARHGAP5
ARHGAP9
ARHGDIA
ARHGDIB
ARHGDIG
ARHGEF1
ARHGEF10
ARHGEF10L
ARHGEF11
ARHGEF12
ARHGEF16
ARHGEF17
ARHGEF28
ARHGEF3
ARHGEF33
ARHGEF37
ARHGEF38
ARHGEF40
ARHGEF6
ARID1A
ARID1B
ARID2
ARID3A
ARID3B
ARID4A
ARID4B
ARID5A
ARID5B
ARIH1
ARIH2
ARIH2OS
ARL1
ARL10
ARL11
ARL13B
ARL14
ARL14EP
ARL14EPL
ARL15
ARL16
ARL17A
ARL17B
ARL2
ARL2BP
ARL2-SNX15
ARL3
ARL4A
ARL4C
ARL4D
ARL5A
ARL5B
ARL5C
ARL6
ARL6IP1
ARL6IP5
ARL6IP6
ARL8B
ARL9
ARMC1
ARMC10
ARMC12
ARMC2
ARMC3
ARMC4
ARMC5
ARMC6
ARMC7
ARMC8
ARMC9
ARMCX2
ARMCX3
ARMCX4
ARMCX5
ARMCX6
ARMH1
ARMH3
ARMH4
ARMT1
ARNT
ARNTL2
ARPC1A
ARPC1B
ARPC2
ARPC3
ARPC4
ARPC4-TTLL3
ARPC5
ARPC5L
ARPIN
ARPIN-AP3S2
ARPP19
ARPP21
ARRB1
ARRB2
ARRDC1
ARRDC2
ARRDC3
ARRDC4
ARRDC5
ARSA
ARSB
ARSD
ARSF
ARSG
ARSH
ARSI
ARSJ
ARSK
ART1
ART3
ART4
ART5
ARTN
ARV1
ARVCF
AS3MT
ASAH1
ASAH2
ASAH2B
ASAP1
ASAP2
ASAP3
ASB1
ASB10
ASB11
ASB13
ASB14
ASB16
ASB17
ASB2
ASB3
ASB4
ASB5
ASB6
ASB7
ASB8
ASB9
ASCC1
ASCC2
ASCC3
ASCL4
ASCL5
ASDURF
ASF1A
ASF1B
ASGR1
ASGR2
ASH1L
ASH2L
ASIC1
ASIC2
ASIC4
ASIC5
ASIP
ASL
ASMTL
ASNA1
ASNS
ASNSD1
ASPH
ASPHD1
ASPHD2
ASPM
ASPN
ASPRV1
ASTL
ASTN1
ASXL1
ASXL2
ATAD1
ATAD2
ATAD2B
ATAD3A
ATAD3B
ATAD5
ATAT1
ATF1
ATF2
ATF3
ATF4
ATF5
ATF6
ATF6B
ATF7
ATF7IP
ATF7IP2
ATG10
ATG101
ATG12
ATG13
ATG14
ATG16L1
ATG16L2
ATG2A
ATG2B
ATG3
ATG4A
ATG4B
ATG4C
ATG4D
ATG5
ATG7
ATG9A
ATG9B
ATIC
ATL1
ATL2
ATL3
ATM
ATMIN
ATN1
ATOH1
ATOH7
ATOH8
ATOX1
ATP10D
ATP11A
ATP11B
ATP11C
ATP13A1
ATP13A2
ATP13A3
ATP13A4
ATP1A1
ATP1A3
ATP1A4
ATP1B1
ATP1B2
ATP1B3
ATP23
ATP2A2
ATP2A3
ATP2B1
ATP2B3
ATP2B4
ATP2C1
ATP5F1A
ATP5F1B
ATP5F1C
ATP5F1D
ATP5F1E
ATP5IF1
ATP5MC1
ATP5MC3
ATP5MD
ATP5ME
ATP5MF
ATP5MF-PTCD1
ATP5MG
ATP5MGL
ATP5MPL
ATP5PB
ATP5PD
ATP5PF
ATP5PO
ATP6AP1
ATP6AP1L
ATP6AP2
ATP6V0A1
ATP6V0A2
ATP6V0A4
ATP6V0B
ATP6V0C
ATP6V0D1
ATP6V0D2
ATP6V0E1
ATP6V0E2
ATP6V1A
ATP6V1B1
ATP6V1B2
ATP6V1C1
ATP6V1C2
ATP6V1D
ATP6V1E1
ATP6V1E2
ATP6V1F
ATP6V1G1
ATP6V1G2
ATP6V1G2-DDX39B
ATP6V1G3
ATP6V1H
ATP7A
ATP7B
ATP8A1
ATP8A2
ATP8B1
ATP8B3
ATP8B4
ATP9A
ATP9B
ATPAF1
ATPAF2
ATPSCKMT
ATR
ATRAID
ATRIP
ATRN
ATRNL1
ATRX
ATXN1
ATXN1L
ATXN2
ATXN2L
ATXN3
ATXN7
ATXN7L1
ATXN7L2
ATXN7L3
ATXN7L3B
AUH
AUNIP
AUP1
AURKA
AURKAIP1
AURKB
AUTS2
AVIL
AVL9
AVPI1
AVPR1A
AVPR1B
AVPR2
AWAT2
AXDND1
AXIN1
AXIN2
AXL
AZGP1
AZI2
AZIN1
AZIN2
AZU1
B2M
B3GALNT1
B3GALNT2
B3GALT1
B3GALT2
B3GALT4
B3GALT5
B3GALT6
B3GAT3
B3GLCT
B3GNT2
B3GNT3
B3GNT7
B3GNTL1
B4GALNT1
B4GALNT3
B4GALNT4
B4GALT1
B4GALT2
B4GALT3
B4GALT4
B4GALT5
B4GALT7
B4GAT1
B9D1
B9D2
BAALC
BAAT
BABAM1
BABAM2
BACE1
BACE2
BACH1
BACH2
BAD
BAG1
BAG2
BAG3
BAG4
BAG5
BAG6
BAHCC1
BAIAP2
BAIAP2L1
BAIAP3
BAK1
BAMBI
BANF1
BANK1
BANP
BAP1
BARD1
BARHL1
BARX2
BATF
BATF2
BATF3
BAX
BAZ1A
BAZ1B
BAZ2A
BAZ2B
BBC3
BBIP1
BBOF1
BBOX1
BBS1
BBS10
BBS12
BBS2
BBS4
BBS5
BBS7
BBS9
BBX
BCAM
BCAN
BCAP29
BCAP31
BCAR1
BCAR3
BCAS2
BCAS3
BCAS4
BCAT1
BCAT2
BCCIP
BCDIN3D
BCHE
BCKDHA
BCKDHB
BCKDK
BCL10
BCL11A
BCL11B
BCL2
BCL2A1
BCL2L1
BCL2L10
BCL2L11
BCL2L12
BCL2L13
BCL2L15
BCL2L2
BCL2L2-PABPN1
BCL3
BCL6
BCL6B
BCL7A
BCL7B
BCL7C
BCL9
BCL9L
BCLAF1
BCLAF3
BCO2
BCOR
BCORL1
BDH1
BDH2
BDKRB1
BDKRB2
BDNF
BDP1
BEAN1
BECN1
BEGAIN
BEND2
BEND3
BEND4
BEND6
BEND7
BEST1
BET1
BET1L
BEX1
BEX2
BEX3
BFAR
BFSP1
BGLAP
BGN
BHLHE22
BHLHE40
BHLHE41
BHMG1
BHMT
BHMT2
BICD1
BICD2
BICDL1
BICDL2
BICRA
BICRAL
BIK
BIN1
BIN2
BIN3
BIRC2
BIRC3
BIRC5
BIRC6
BIVM
BIVM-ERCC5
BLACAT1
BLCAP
BLM
BLMH
BLNK
BLOC1S1
BLOC1S2
BLOC1S3
BLOC1S4
BLOC1S5
BLOC1S5-TXNDC5
BLOC1S6
BLVRA
BLVRB
BLZF1
BMF
BMI1
BMP1
BMP10
BMP2K
BMP4
BMP5
BMP6
BMP8B
BMPR1A
BMPR2
BMS1
BMT2
BMX
BNC1
BNC2
BNIP1
BNIP2
BNIP3
BNIP3L
BOD1
BOD1L1
BOD1L2
BOK
BOLA1
BOLA3
BOLL
BOP1
BORA
BORCS5
BORCS6
BORCS7
BORCS7-ASMT
BORCS8
BORCS8-MEF2B
BPGM
BPHL
BPI
BPIFA3
BPIFB1
BPIFB2
BPIFB4
BPIFC
BPNT1
BPTF
BPY2C
BRAF
BRAP
BRAT1
BRCA1
BRCA2
BRD2
BRD3
BRD3OS
BRD4
BRD7
BRD8
BRD9
BRDT
BRF1
BRF2
BRI3
BRI3BP
BRICD5
BRINP3
BRIP1
BRIX1
BRK1
BRMS1
BRMS1L
BROX
BRPF1
BRPF3
BRSK1
BRSK2
BRWD1
BRWD3
BSCL2
BSDC1
BSG
BSN
BSND
BSPH1
BSPRY
BST1
BST2
BTAF1
BTBD1
BTBD10
BTBD11
BTBD16
BTBD19
BTBD2
BTBD3
BTBD7
BTC
BTD
BTF3
BTF3L4
BTG1
BTG2
BTG3
BTG4
BTK
BTLA
BTN2A1
BTN2A2
BTN3A1
BTN3A2
BTN3A3
BTNL3
BTNL8
BTNL9
BTRC
BUB1
BUB1B
BUB3
BUD13
BUD23
BUD31
BVES
BX255925.3
BYSL
BZW1
BZW2
C10orf105
C10orf113
C10orf120
C10orf142
C10orf143
C10orf53
C10orf55
C10orf62
C10orf67
C10orf71
C10orf82
C10orf88
C10orf95
C10orf99
C11orf1
C11orf16
C11orf21
C11orf24
C11orf42
C11orf45
C11orf49
C11orf52
C11orf54
C11orf65
C11orf68
C11orf71
C11orf74
C11orf80
C11orf86
C11orf88
C11orf91
C11orf95
C11orf98
C12orf10
C12orf29
C12orf4
C12orf40
C12orf43
C12orf49
C12orf50
C12orf56
C12orf60
C12orf65
C12orf66
C12orf73
C12orf75
C12orf76
C14orf119
C14orf177
C14orf178
C14orf28
C14orf93
C15orf39
C15orf40
C15orf41
C15orf48
C15orf53
C15orf61
C15orf62
C15orf65
C16orf46
C16orf54
C16orf58
C16orf70
C16orf71
C16orf72
C16orf74
C16orf78
C16orf86
C16orf87
C16orf89
C16orf91
C16orf92
C16orf95
C16orf96
C17orf100
C17orf107
C17orf49
C17orf51
C17orf53
C17orf58
C17orf64
C17orf67
C17orf75
C17orf80
C17orf97
C17orf99
C18orf21
C18orf25
C18orf32
C18orf54
C18orf63
C19orf12
C19orf18
C19orf24
C19orf25
C19orf33
C19orf38
C19orf44
C19orf47
C19orf48
C19orf53
C19orf54
C19orf57
C19orf66
C19orf67
C19orf71
C19orf73
C19orf81
C19orf84
C1GALT1
C1GALT1C1
C1orf100
C1orf105
C1orf109
C1orf112
C1orf115
C1orf116
C1orf127
C1orf131
C1orf141
C1orf158
C1orf159
C1orf162
C1orf174
C1orf185
C1orf189
C1orf198
C1orf210
[truncated: 13,595 more rows]

## Sheet: Manuscript Details
Cell Death & Disease
PERK signaling through C/EBPd contributes to ER stress-induced expression of immunomodulatory and tumor promoting chemokines by cancer cells
Namratha Sheshadri, Dipak K. Poria, Shikha Sharan, Ying Hu, Chunhua Yan, Vishal N. Koparde, Kuppusamy Balamurugan, and Esta Sterneck
