# Supplementary material for: PERK signaling through C/EBPδ contributes to ER stress-induced expression of immunomodulatory and tumor promoting chemokines by cancer cells
Source: Cell Death Dis. 2021 Nov 1;12(11):1038. doi: 10.1038/s41419-021-04318-y (PMC8560861; doi:10.1038/s41419-021-04318-y)
Supplement: Supplementary file 3 — Table S2 [file 41419_2021_4318_MOESM3_ESM.xlsx]

## Sheet: Table S2
© 2000-2019 QIAGEN. All rights reserved.
Table S2: Ingenuity Pathway Analysis of mRNA-Seq data
Upstream Regulator	Expr Log Ratio	Molecule Type	Predicted Activation State	Activation z-score	p-value of overlap	Target molecules in dataset	Mechanistic Network
NUPR1		transcription regulator	Inhibited	-4.11	2.31e-17	BRI3BP,BTG1,CDCA2,CXCL8,DDIT3,DENND5B,E2F8,EPGN,FAM111B,GAB2,GADD45A,GINS1,HBEGF,HK2,HSPA2,IRS2,KIF18A,KIFC1,LBR,LMNB1,MGME1,MT1X,MXD1,NR1D1,OSBPL6,PLK3,SAT1,SYTL2,TFAP2A,TMEM136,TMEM268,TNFAIP8L1,TRERF1,TRIB3,UPP1,USP36,XBP1
IL1B		cytokine	Inhibited	-2.891	2.35e-15	ABCC2,ATF5,BIRC2,BIRC3,CCL20,CEBPD,CSRNP1,CTGF,CXCL8,DDIT3,DUSP1,EBI3,EFNA1,F2RL1,FOSB,FST,GADD45A,GEM,GJA1,HBEGF,HK2,HMOX1,HSPA5,ICAM1,IL12A,IRF1,IRS1,IRS2,ISG20,LAMB3,MARCKSL1,NAMPT,NFKBIA,NFKBIZ,NOTCH1,NR1D1,PLK3,RXRA,SERPINB2,SREBF1,SRGN,TNFAIP2,TNFRSF11B,TSC22D3,VEGFA,ZC3H12A	97 (13)
IL17A		cytokine	Inhibited	-2.81	3.01e-06	BIRC5,CCL20,CEBPD,CTGF,CXCL8,GADD45A,HBEGF,ICAM1,IL12A,NFKBIZ,SREBF1,TNFRSF11B,VEGFA,ZC3H12A	115 (15)
INS		other	Inhibited	-2.808	1.54e-07	ALDH3A2,CTGF,DDIT3,DUSP1,FOSB,HSPA5,ICAM1,IRS1,IRS2,SREBF1,TRIB3,VEGFA,XBP1	119 (20)
EIF2AK3		kinase	Inhibited	-2.807	6.61e-13	AARS,ATF5,BIRC2,BIRC3,CARS,CCL20,DDIT3,DNAJB9,EPRS,GADD45A,HERPUD1,HSPA5,LMO4,MAP1LC3B,VEGFA,XBP1	94 (17)
C5		cytokine	Inhibited	-2.757	0.000251	CXCL8,HSPA5,ICAM1,IL12A,NFKBIA,PLK3,TNFAIP2,VEGFA	89 (13)
ethanol		chemical - endogenous mammalian	Inhibited	-2.756	5.35e-05	ACKR3,CEBPD,CTGF,CXCL8,DDIT3,DUSP1,FOSB,GADD45A,HMOX1,HSPA5,ICAM1,PLK3,SGK1,SREBF1,TRIB3,TSC22D3	114 (18)
TGM2		enzyme	Inhibited	-2.63	0.0302	BIRC3,CSRNP1,CXCL8,GJA1,SERPINB2,TNFAIP2,TNFRSF11B
MAP3K8		kinase	Inhibited	-2.616	0.000924	BIRC3,CCL20,CEBPD,CXCL8,IL12A,PTGER4,SNN,ZC3H6	108 (17)
RELA		transcription regulator	Inhibited	-2.606	3.19e-09	BHLHE40,BIRC2,BIRC3,BIRC5,CCL20,CTGF,CXCL8,DDIT3,DUSP1,FOSB,HMOX1,ICAM1,IL12A,IL7R,IRF1,NAMPT,NFKBIA,NOTCH1,PLK3,SREBF1,TNFAIP2,TNFRSF10B,TNFRSF11B,VEGFA	98 (14)
metribolone		chemical reagent	Inhibited	-2.601	0.00672	CDC6,HK2,HSPA5,PGM3,SAT1,SMAD3,SREBF1,TSC22D1,VEGFA,WIPI1	97 (9)
TRAF2		enzyme	Inhibited	-2.564	0.000103	BIRC2,BIRC3,CXCL8,EBI3,EFNA1,ICAM1,REEP3	92 (17)
TNF		cytokine	Inhibited	-2.549	1.92e-13	ABCC2,ACKR3,BHLHE40,BIRC2,BIRC3,BIRC5,BTG1,CCL20,CEBPD,CTGF,CXCL8,DDIT3,DUSP1,EBI3,EFNA1,EMP1,EMP2,F2RL1,FOSB,FOXF2,FST,GADD45A,GCLM,GEM,GJA1,HBEGF,HK2,HMOX1,HSPA5,HSPA8,ICAM1,IL12A,IL21R,IL7R,IRF1,IRS1,IRS2,LAMB3,MAFF,MARCKSL1,NAMPT,NFKBIA,NFKBIZ,NOTCH1,PLK3,PLP1,RXRA,SAT1,SERPINB2,SGK1,SMAD3,SNN,SORBS1,SREBF1,TFAP2A,TNFAIP2,TNFRSF10B,TNFRSF11B,TNFRSF21,TSC22D3,VEGFA,WTAP,ZC3H12A,ZNF267	118 (13)
prostaglandin E2		chemical - endogenous mammalian	Inhibited	-2.516	6.49e-13	BIRC3,BIRC5,BTG1,CCL20,CEBPD,CTGF,CXCL8,DUSP1,F2R,F2RL1,FOSB,FST,GJA1,HMOX1,ICAM1,IL12A,IL7R,NFKBIA,PTGER4,ST6GALNAC2,TCF4,TNFRSF11B,TOX4,TSC22D3,VEGFA	99 (15)
homocysteine		chemical - endogenous mammalian	Inhibited	-2.5	1.37e-07	CXCL8,DDIT3,GADD45A,HERPUD1,HMOX1,HSPA5,SREBF1,TRIB3,VEGFA,XBP1	122 (18)
PRKCD		kinase	Inhibited	-2.498	4.81e-09	BIRC2,BIRC3,BIRC5,CCL20,CXCL8,DDIT3,GEM,ICAM1,LAMB3,MAP1LC3B,NFKBIA,NOTCH1,SERPINB2,TNFRSF11B,USP36,VEGFA	109 (12)
cigarette smoke		chemical toxicant	Inhibited	-2.446	1.42e-06	BIRC5,CDC25A,CXCL8,DDIT3,DNAJB5,GCLM,HMOX1,HSPA5,ICAM1,MAFF,MAP1LC3B,NFKBIA,SREBF1,VEGFA,XBP1	75 (16)
OSM		cytokine	Inhibited	-2.432	3.78e-05	BHLHE40,CCL20,CEBPD,CXCL8,HBEGF,HK2,HMOX1,HSPA2,HSPA5,ICAM1,IRF1,IRS1,ISG20,MT1X,NAMPT,PKIG,TNFAIP2,TNFRSF11B,VEGFA,ZNF263	123 (18)
IKBKB		kinase	Inhibited	-2.428	2.81e-11	BIRC2,BIRC3,CCL20,CCNE2,CDC6,CEBPD,CTGF,CXCL8,FOXF2,GADD45A,H2AFX,HK2,HMOX1,ICAM1,IRF1,LMNB1,NFKBIA,SERPINB2,SGK1,TNFAIP2,TNFRSF11B,VEGFA	100 (14)
Ins1		other	Inhibited	-2.409	0.0555	CEBPD,DDIT3,HK2,IRS1,IRS2,RXRA,SREBF1,VEGFA
salmonella minnesota R595 lipopolysaccharides		chemical - endogenous non-mammalian	Inhibited	-2.399	7.16e-10	CCL20,CEBPD,CXCL8,FOSB,ICAM1,IL12A,IRF1,LPAR1,MAFF,MT1X,NFKBIA,NFKBIZ,SERPINB2,TSC22D1	107 (14)
carbonyl cyanide m-chlorophenyl hydrazone		chemical toxicant	Inhibited	-2.36	2.75e-08	CCL20,CLDN1,CXCL8,HK2,LAMB3,MAP1LC3B,MYCT1,NAMPT,NFKBIZ	67 (7)
cytokine		group	Inhibited	-2.321	3.6e-05	BIRC5,CXCL8,DDIT3,DUSP1,EFNA1,HMOX1,ICAM1,IRF1,SGK1,UPP1	102 (17)
D-glucose		chemical - endogenous mammalian	Inhibited	-2.303	5.44e-10	AARS,ATF5,BIRC5,CARS,CCL20,CCPG1,CTGF,CXCL8,DDIT3,DUSP1,FST,GIPR,GJA1,HERPUD1,HK2,HMOX1,HSPA5,ICAM1,IDH1,IRS1,IRS2,MID1IP1,NAMPT,PLK3,PRAME,SERPINB2,SGK1,SORBS1,SREBF1,VEGFA,XBP1	122 (18)
JUN		transcription regulator	Inhibited	-2.288	8.34e-07	BIRC2,BIRC3,BTG1,CCL20,CTGF,CXCL8,DUSP1,GADD45A,GJA1,HMOX1,ICAM1,IL7R,IRS2,LPAR1,MCF2L,NFKBIA,NFKBIZ,RXRA,SERPINB2,SGK1,VEGFA	94 (17)
PIK3R1		kinase	Inhibited	-2.266	6.8e-09	ATF5,CXCL8,DDIT3,DNAJB9,HMOX1,HSPA5,ICAM1,IL12A,NFE2L1,TRIB3,VEGFA	117 (19)
A23187		chemical reagent	Inhibited	-2.251	0.000141	CXCL8,DDIT3,FOSB,HERPUD1,HSPA5,ICAM1,IL12A,VEGFA	82 (17)
IL6		cytokine	Inhibited	-2.237	1.47e-06	ABCC2,AHNAK,BIRC5,CCL20,CDC6,CEBPD,CTGF,CXCL8,DUSP1,GADD45A,GINS1,HMOX1,HSPA5,ICAM1,IL12A,IL7R,IRF1,IRS1,KIFC1,NAMPT,NFKBIA,NOTCH1,PTGER4,SGK1,TNFRSF10B,TNFRSF11B,VEGFA,XBP1	116 (16)
orlistat		chemical drug	Inhibited	-2.236	1.64e-07	CXCL8,DDIT3,HSPA5,ICAM1,VEGFA	99 (19)
TRADD		other	Inhibited	-2.236	2.9e-05	CXCL8,ICAM1,IRF1,NFKBIA,TNFAIP2	101 (15)
miR-483-3p (miRNAs w/seed CACUCCU)		mature microRNA	Inhibited	-2.236	0.00027	GJA1,LBR,MDC1,MGME1,PUDP
oblimersen		biologic drug	Inhibited	-2.236	0.000769	CEBPD,CXCL8,DUSP1,GADD45A,MAFF
miR-124-3p (and other miRNAs w/seed AAGGCAC)		mature microRNA	Inhibited	-2.233	0.184	CTGF,KANK1,LMNB1,NEK6,TNFRSF21
PRKCE		kinase	Inhibited	-2.2	0.00346	BIRC3,BIRC5,CXCL8,HSPA5,VEGFA	109 (21)
APOE		transporter	Inhibited	-2.2	0.0039	CTGF,DDIT3,F2R,F2RL1,HERPUD1,HMOX1,HSPA5,ICAM1,IL12A,SORBS1,XBP1	100 (18)
GnRH-A		chemical reagent	Inhibited	-2.19	0.00258	FOSB,FST,KIFC1,NFKBIZ,SNN
FGF7		growth factor	Inhibited	-2.181	0.00258	CEBPD,IRF1,SPRY2,SREBF1,VEGFA	66 (10)
PPRC1		transcription regulator	Inhibited	-2.16	1.14e-07	CCL20,CLDN1,CXCL8,HK2,LAMB3,MYCT1,NAMPT,NFKBIZ
CEBPB		transcription regulator	Inhibited	-2.115	7.97e-07	CDC25A,CDC6,CEBPD,CXCL8,DDIT3,GADD45A,HSPA8,ICAM1,IL12A,IRS1,IRS2,NFE2L1,NFKBIZ,SAT1,SERPINB2,SGK1,SREBF1,TRIB3,UPP1,XBP1	120 (19)
Ca2+		chemical - endogenous mammalian	Inhibited	-2.112	9.57e-08	CEBPD,CXCL8,DDIT3,DUSP1,HBEGF,HSPA5,ICAM1,IRF1,IRS2,MXD1,NFKBIA,NR1D1,SERPINB2,SGK1,TCF4,TNFRSF10B,VEGFA	111 (18)
AKT1		kinase	Inhibited	-2.084	0.000131	BIRC3,BIRC5,CEBPD,CXCL8,FOSB,GCLM,HMOX1,IRS1,IRS2,NOTCH1,PLP1,SREBF1,VEGFA	127 (21)
TLR4		transmembrane receptor	Inhibited	-2.07	1.48e-09	CCL20,CEBPD,CXCL8,DDIT3,EBI3,EFNA1,EGF,GJA1,HBEGF,HMOX1,HSPA5,ICAM1,IL12A,IRF1,ISG20,LMO4,NFKBIA,NFKBIZ,RXRA,TCF4,TSC22D1,XBP1,ZC3H12A	116 (15)
camptothecin		chemical drug	Inhibited	-2.057	2.51e-09	ABCC2,BIRC2,BIRC3,BIRC5,CCL20,CDC25A,CXCL8,DENND5B,F2RL1,FOSB,GADD45A,H2AFX,HBEGF,HOXC13,HSPA5,ICAM1,IL12A,IRF1,MAFF,MARCKSL1,NEK2,NFKBIA,PCGF1,PTGER4,SAT1,SERPINB2,SPRY2,TNFRSF10B,VEGFA	113 (18)
GSK3B		kinase	Inhibited	-2.025	5.38e-09	BIRC2,BIRC3,BIRC5,CCNE2,CDC6,CXCL8,DDIT3,H2AFX,IRS2,NFKBIZ,SREBF1,TCF4,TNFRSF10B	124 (16)
OSCAR		other	Inhibited	-2	0.000992	CCL20,CXCL8,FZD2,ICAM1	100 (15)
GATA1		transcription regulator	Inhibited	-2	0.191	BIRC5,FOSB,IL7R,LMO4,SP140,TCF4
Ni2+		chemical reagent		-1.993	0.000252	BIRC3,CCL20,CXCL8,ICAM1	102 (11)
farnesol		chemical reagent		-1.992	0.00012	DDIT3,HERPUD1,HSPA5,XBP1	59 (7)
Jnk		group		-1.991	3.84e-09	BIRC3,BIRC5,BTG1,CELF2,CTGF,CXCL8,DDIT3,DUSP1,F2RL1,FOSB,GADD45A,GJA1,HMOX1,HSPA5,ICAM1,RXRA,TNFRSF10B	92 (18)
vitamin K3		chemical drug		-1.991	7.65e-08	CCL20,DDIT3,HK2,HMOX1,HSPA5,MAP1LC3B,NAMPT	102 (16)
NFkB (complex)		complex		-1.989	8.53e-13	ACKR3,BIRC2,BIRC3,BIRC5,CCL20,CEBPD,CTGF,CXCL8,DDIT3,E2F7,EFNA1,F2RL1,FST,GADD45A,HMOX1,ICAM1,IL12A,IL7R,IRF1,NAMPT,NFKBIA,NFKBIZ,NOTCH1,NR1D1,NUP62,PLK3,SERPINB2,SMAD3,TNFAIP2,TNFRSF10B,TNFRSF11B,TRIB3,VEGFA,WTAP,ZC3H12A	116 (15)
IL3		cytokine		-1.987	5.14e-05	ATF5,BIRC3,CXCL8,DDIT3,F2R,GADD45A,HBEGF,HK2,HSPA2,HSPA5,ICAM1,NOTCH1,SERPINB2,VEGFA,XBP1	107 (16)
S-nitroso-N-acetylpenicillamine		chemical reagent		-1.987	0.000992	CXCL8,DDIT3,MARCKSL1,VEGFA	130 (21)
CREB3		transcription regulator		-1.982	4.69e-05	DDIT3,HSPA5,SREBF1,XBP1
IL23		complex		-1.982	0.00221	CCL20,CXCL8,HSPA5,IL12A	102 (15)
MAP2K4		kinase		-1.982	0.0071	BIRC3,BIRC5,CXCL8,GADD45A	106 (19)
15-E2-isoketal modified phosphatidylethanolamine		chemical reagent		-1.98	9.9e-07	CXCL8,DDIT3,HSPA5,ICAM1	59 (7)
EPHX2		enzyme		-1.98	4.69e-05	HSPA5,ICAM1,NOTCH1,XBP1	70 (9)
TFAP2C		transcription regulator		-1.98	0.00308	CTGF,F2R,FST,MT1X,XBP1
RICTOR		other		-1.977	0.464	IL7R,IRS2,SGK1,SREBF1
XBP1	-0.184	transcription regulator		-1.971	7.97e-07	CXCL8,DDIT3,DNAJB9,EDEM1,GOPC,GORASP2,HERPUD1,HMOX1,HSPA5,ICAM1,MAP1LC3B,SEC63,SREBF1,XBP1	82 (12)
Tlr		group		-1.969	2.46e-05	CXCL8,DUSP1,HBEGF,ICAM1,IL12A,IRF1,NFKBIA,NOTCH1,ZC3H12A	76 (14)
dithiothreitol		chemical reagent		-1.969	3.47e-05	DDIT3,GADD45A,HMOX1,HSPA5,VEGFA	118 (20)
fluoride		chemical - endogenous mammalian		-1.969	3.55e-05	DDIT3,GADD45A,HSPA5,XBP1	41 (5)
TRAF6		enzyme		-1.966	0.0105	BIRC3,CXCL8,ICAM1,MAP1LC3B
7-ketocholesterol		chemical - endogenous mammalian		-1.964	0.00012	CXCL8,DDIT3,HSPA5,ICAM1
IL12B		cytokine		-1.964	0.00754	CEBPD,CXCL8,ICAM1,IL12A	104 (20)
HMGB1		transcription regulator		-1.95	0.0248	CCL20,CXCL8,ICAM1,SREBF1
TGFA		growth factor		-1.949	9.52e-05	BIRC3,BIRC5,CCL20,CTGF,CXCL8,ICAM1,VEGFA	92 (18)
ATF4		transcription regulator		-1.939	2.54e-08	AARS,ATF5,CARS,DDIT3,GADD45A,HERPUD1,HSPA5,MAP1LC3B,MID1IP1,SREBF1,TNFRSF10B,TNFRSF11B,TRIB3,VEGFA	100 (13)
ALB		transporter		-1.937	0.00027	CXCL8,DDIT3,HSPA5,VEGFA,XBP1	123 (24)
PGF		growth factor		-1.935	8.06e-06	BIRC2,BIRC5,CCL20,CXCL8,FOSB,FST	107 (21)
miR-1-3p (and other miRNAs w/seed GGAAUGU)		mature microRNA		-1.931	0.246	BRI3BP,CNOT6,GJA1,SHTN1
CpG ODN 2006		chemical reagent		-1.927	0.01	BIRC3,CXCL8,ICAM1,NFKBIZ
BSG		transporter		-1.922	0.00309	ABCC2,CCL20,CXCL8,VEGFA	87 (17)
IL5		cytokine		-1.914	6.92e-06	BIRC2,CXCL8,EAF2,GADD45A,GCLM,HBEGF,HSPA5,HSPH1,ICAM1,LMNB1,NEK2,SGK1,TMF1,UPP1,XBP1	108 (15)
tosedostat		chemical drug		-1.912	9.87e-08	ATF5,CARS,CXCL8,DDIT3,GADD45A,TRIB3,VEGFA
mir-155		microRNA		-1.91	0.0653	CLDN1,CXCL8,HK2,HMOX1
HIF1A		transcription regulator		-1.909	1.88e-07	BHLHE40,BIRC2,BIRC5,CARS,CLDN1,CTGF,CXCL8,FZD2,GJA1,H2AFX,HK2,HMOX1,HSPA5,IRS2,MAFF,NOTCH1,TCF4,TNFAIP2,TNFRSF11B,VEGFA,ZNF267	102 (19)
CG		complex		-1.901	3.64e-07	BHLHE40,BTG1,CCNE2,CDC6,CEBPD,CXCL8,DUSP1,EMP1,F2RL1,FST,GJA1,HK2,HMGA2,ICAM1,IRS2,SPRY2,SREBF1,UPP1,VEGFA	142 (23)
TLR3		transmembrane receptor		-1.897	0.000668	ARRDC4,CCL20,CXCL8,DUSP1,HMOX1,ICAM1,IL12A,IRF1,ISG20,LMNB1,NFKBIZ	70 (14)
PI3K (family)		group		-1.892	2.69e-07	BIRC3,BIRC5,CXCL8,DDIT3,GCLM,HMOX1,HSPA5,SREBF1,TNFRSF10B,VEGFA,WTAP	119 (19)
POU5F1		transcription regulator		-1.876	0.0136	BIRC2,BIRC3,BIRC5,DUSP1,GADD45A,IRS1,TNFRSF10B,TNFRSF11B,TNFRSF21,VEGFA
cycloheximide		chemical reagent		-1.865	8.85e-13	BIRC3,CCL20,CEBPD,CTGF,CXCL8,DUSP1,FOSB,FST,GADD45A,GCLM,GJA1,HBEGF,HMGA2,HMOX1,ICAM1,IL7R,IRS2,ISG20,MXD1,NFKBIA,RXRA,SERPINB2,THRA,TNFAIP2,TNFRSF10B,TNFRSF11B,VEGFA	92 (15)
EGFR		kinase		-1.856	3.79e-12	BIRC5,BTG1,CTGF,CUL1,CXCL8,DDIT3,DUSP1,EGF,F2R,F2RL1,GADD45A,GJA1,HBEGF,HERPUD1,HK2,HMGA2,HSPA5,ICAM1,IRF1,MATN2,NFKBIA,NOTCH1,PTGER4,SPRY2,TNFRSF11B,TUBB4B,VEGFA	132 (18)
E. coli serotype 0127B8 lipopolysaccharide		chemical - endogenous non-mammalian		-1.846	2.63e-08	CELSR2,CTGF,DDIT3,EDEM1,F2R,F2RL1,FZD2,GJA1,HMOX1,HSPA5,IRF1,NFKBIA,SMAD3,TNFRSF11B,VEGFA	97 (13)
CREB1		transcription regulator		-1.84	9.19e-09	ATF5,BHLHE40,BIRC5,CARS,CEBPD,CSRNP1,CXCL8,DUSP1,EBI3,FOSB,GADD45A,GEM,HERPUD1,HMOX1,HSPA5,IRS2,MARCKSL1,NOTCH1,SAT1,SEC63,SGK1,SHTN1,SPTY2D1,TFAP2A,UPP1,VEGFA,VGF	103 (16)
TNFSF12		cytokine		-1.831	0.0498	CXCL8,ICAM1,NFKBIA,NOTCH1
MAPKAPK2		kinase		-1.823	4.27e-07	CEBPD,CXCL8,DDIT3,HSPA5,ICAM1,LMO4,NFKBIA,TSC22D1	106 (17)
cholesterol		chemical - endogenous mammalian		-1.818	0.00954	CXCL8,DDIT3,HBEGF,HSPA5,ICAM1,MAP1LC3B,SREBF1,XBP1	92 (17)
cocaine		chemical drug		-1.81	0.00106	BHLHE40,CXCL8,DUSP1,FOSB,GADD45A,ICAM1,IRS2,UBASH3B,VEGFA	103 (20)
thapsigargin		chemical toxicant		-1.787	1.87e-09	BIRC2,BIRC3,CCL20,CXCL8,DDIT3,DNAJB9,GADD45A,HERPUD1,HMOX1,HSPA5,ICAM1,NFKBIA,SGK1,SREBF1,TNFRSF10B,XBP1	118 (18)
IgG		complex		-1.782	0.000488	CEBPD,CXCL8,DDIT3,DUSP1,EMP1,FOSB,FST,HSPA5,VEGFA	111 (17)
arsenite		chemical toxicant		-1.779	2.04e-07	CELF2,CXCL8,DDIT3,DUSP1,FST,GADD45A,GCLM,HMOX1,IRF1,MAFF,VEGFA	104 (20)
SMARCA4		transcription regulator		-1.777	0.000256	AHNAK,ARRDC4,BIRC5,CCNE2,CDC25A,CDC6,CTGF,GADD45A,HMGA2,ICAM1,IL7R,IRF1,MAFF,MXD1,MYL5,NFKBIZ,SERPINB2,SPRY2,ST6GALNAC4,TCF4	118 (14)
IL15		cytokine		-1.774	7.53e-05	BTG1,CTGF,CXCL8,DUSP11,HK2,HMOX1,HSPA8,IL21R,IL7R,IRF1,NFKBIA,SMAD3,SRGN,TNFRSF10B,UPP1,VEGFA,XBP1	119 (16)
SRC		kinase		-1.77	0.00416	CXCL8,DUSP1,F2R,GJA1,ICAM1,VEGFA	105 (18)
BRCA1		transcription regulator		-1.763	4.38e-06	BIRC5,DDIT3,GADD45A,H2AFX,HMGA2,HMOX1,NEK2,NOTCH1,SAT1,SMAD3,TNFAIP2,VEGFA	127 (17)
CD40		transmembrane receptor		-1.743	1.46e-06	BIRC3,BIRC5,CUL1,CXCL8,DUSP1,EDEM1,HSPA5,ICAM1,IL12A,IRF1,NFKBIA,TNFRSF11B,VEGFA,XBP1	90 (16)
TNFRSF1A		transmembrane receptor		-1.739	1.35e-06	BIRC3,CCL20,CCNE2,CDC6,CTGF,CXCL8,E2F8,EFNA1,GCLM,ICAM1,IL12A,VEGFA	104 (15)
IL18		cytokine		-1.735	0.000147	CCL20,CXCL8,GJA1,ICAM1,IL12A,IRF1,NFKBIZ,SMAD3,TNFRSF11B,VEGFA	98 (13)
RPTOR		other		-1.732	0.0149	BIRC5,HK2,IRS1,LBR
ITGB1		transmembrane receptor		-1.723	0.00958	CXCL8,ICAM1,IL12A,MATN2,TCF4,VEGFA	118 (21)
IKBKG		kinase		-1.718	2.18e-06	BIRC3,CEBPD,CXCL8,FOXF2,HK2,ICAM1,NFKBIA,SERPINB2,SGK1,TNFAIP2,VEGFA	108 (15)
CCL2		cytokine		-1.702	0.00015	BIRC5,CEBPD,CXCL8,ICAM1,IL12A,NOTCH1,ZC3H12A	76 (16)
SP3		transcription regulator		-1.698	0.00796	BIRC5,CCL20,DUSP1,F2R,HSPA5,SGK1,SREBF1,VEGFA	127 (16)
CD3		complex		-1.691	4.15e-05	AARS,BIRC3,BIRC5,BTG1,CCL20,CDC25A,CXCL8,DUSP11,EBI3,EIF1B,HSPA5,HSPA8,ICAM1,IL21R,IL7R,IRF1,NAMPT,NFKBIA,PTGER4,RXRA,SRGN,VEGFA	114 (15)
PTGS2		enzyme		-1.691	0.000361	BIRC3,CXCL8,DUSP1,ICAM1,IL12A,PTGER4,TNFRSF10B,TOX4,VEGFA	104 (18)
AR		ligand-dependent nuclear receptor		-1.682	0.000838	ADGRA3,BIRC5,DNAJB9,GJA1,HSPA5,HSPH1,KPNA2,MT1X,NEK2,NOTCH1,NUSAP1,SGK1,SMAD3,TNFAIP2,VEGFA,XBP1	130 (21)
MAP3K14		kinase		-1.673	3.07e-05	BIRC3,CXCL8,GADD45A,ICAM1,IL7R,NFKBIA,XBP1	103 (18)
SPARC		other		-1.673	0.00319	BHLHE40,CEBPD,CHAF1A,CLDN1,FANCB,NOTCH1
ERN1		kinase		-1.66	6.96e-07	CEBPD,DDIT3,DNAJB9,EDEM1,HSPA5,MAP1LC3B,SERPINB2,SYT11,TNFRSF10B,VEGFA,XBP1	103 (20)
TCR		complex		-1.647	0.0105	BIRC3,CXCL8,HSPA5,IL7R,IRF1,ISG20,LBR,LMNB1,NFKBIA,TSC22D1,TSC22D3
GPER1		G-protein coupled receptor		-1.64	1.27e-09	BHLHE40,CEBPD,CTGF,DDIT3,DUSP1,FOSB,HSPA5,MT1X,NFKBIA,PTGER4	120 (18)
STAT1		transcription regulator		-1.625	0.00253	BATF2,BIRC5,BTG1,CCL20,CEBPD,CXCL8,ICAM1,IL12A,IRF1,SMAD3,SREBF1,TNFRSF10B	110 (14)
ERK		group		-1.618	8.11e-07	CEBPD,CTGF,CXCL8,DUSP1,FST,HBEGF,HMOX1,ICAM1,IL12A,IRS1,MAFF,NFKBIZ,SERPINB2,TNFRSF10B,VEGFA	94 (14)
tretinoin		chemical - endogenous mammalian		-1.618	4.23e-05	ABI3BP,AHNAK,BHLHE40,BIRC2,BIRC3,BIRC5,BTG1,CCL20,CCPG1,CLDN1,CSRNP1,CTGF,CXCL8,DDIT3,DUSP1,EBI3,FST,GJA1,HBEGF,HMOX1,HSPA2,ICAM1,IRF1,IRS1,MARCKSL1,NOTCH1,PLK3,PLP1,RXRA,SERPINB2,SMAD3,SREBF1,SRGN,THRA,TNFAIP2,TNFRSF10B,TNFRSF11B,TSC22D3,VEGFA,XBP1	112 (15)
TLR7		transmembrane receptor		-1.618	0.000178	CCL20,CXCL8,ICAM1,IL12A,IL21R,IRF1,ISG20,NFKBIA,ZC3H12A	79 (15)
BCL2L1		other		-1.6	0.00021	BIRC2,CDC6,CXCL8,TNFRSF10B,TNFRSF11B,TNFRSF21	109 (14)
Insulin		group		-1.587	7.68e-05	BIRC5,DUSP1,FOSB,HMOX1,HSPA5,ICAM1,IRS1,IRS2,NFE2L1,NFKBIA,SGK1,SORBS1,SREBF1,VEGFA,VGF,XBP1	125 (19)
let-7		microRNA		-1.568	7.19e-05	APC2,CCNE2,CDC25A,CDC6,CDCA2,CEBPD,E2F8,GAB2,HK2,HMGA2,IRS2
25-hydroxycholesterol		chemical reagent		-1.564	1.51e-07	CXCL8,DDIT3,FOSB,HMOX1,HSPA5,MAFF,NFKBIA,SREBF1,TRIB3	78 (15)
RARA		ligand-dependent nuclear receptor		-1.554	5.3e-06	ABCC2,ATF5,BIRC5,CCPG1,CENPU,CXCL8,DUSP1,E2F7,E2F8,IRF1,SMAD3,TFAP2A,TNFAIP8L1,TNFRSF10B,TNFRSF11B,XBP1	102 (13)
SREBF1	-0.191	transcription regulator		-1.538	0.000135	AARS,BHLHE40,CEBPD,HK2,HMOX1,HSPA5,IDH1,IL12A,IRS2,SREBF1,VEGFA,VGF	121 (18)
6-hydroxydopamine		chemical toxicant		-1.503	0.000841	DDIT3,FOSB,HERPUD1,HSPA5,HSPA8,TRIB3	91 (13)
IL1A		cytokine		-1.5	1.04e-05	ABCC2,ALDH3A2,BIRC2,BIRC3,CCL20,CXCL8,F2RL1,HMOX1,ICAM1,NFKBIA,NFKBIZ,TNFRSF11B,ZC3H12A	108 (15)
SB 216763		chemical toxicant		-1.491	0.000333	BHLHE40,CTGF,CXCL8,FOSB,SREBF1	113 (18)
IL27		cytokine		-1.488	0.0109	CCL20,CEBPD,CXCL8,ICAM1,IL12A,IRF1
hyaluronic acid		chemical - endogenous mammalian		-1.48	0.00398	ACKR3,BIRC5,CXCL8,FST,ICAM1,NFKBIA	92 (16)
ATF6		transcription regulator		-1.478	1.88e-06	DDIT3,EDEM1,HERPUD1,HSPA5,MAP1LC3B,TNFRSF10B,VEGFA,XBP1	96 (15)
NCOA2		transcription regulator		-1.477	0.00349	FST,NFKBIA,NR1D1,PGM3,SREBF1,TSC22D3	88 (7)
TGFBR2		kinase		-1.474	0.000292	BHLHE40,BIRC5,CTGF,FST,GJA1,ICAM1,LBR,SMAD3,TNFRSF11B,VEGFA	107 (16)
MAP2K3		kinase		-1.473	0.000342	CXCL8,DDIT3,ICAM1,IL12A,SGK1,VEGFA	95 (17)
LDL		complex		-1.464	6.88e-08	CCL20,CTGF,CXCL8,DDIT3,DUSP1,FOSB,GCLM,HMOX1,HSPA5,ICAM1,LAMB3,NAMPT,OSBPL6,SMAD3,SREBF1,VEGFA,XBP1	92 (15)
BCR (complex)		complex		-1.461	0.0321	CDC25A,FOSB,HSPA5,NAMPT,XBP1
ERK1/2		group		-1.454	8.45e-10	BIRC2,BIRC3,CCL20,CDC25A,CTGF,CXCL8,DDIT3,DUSP1,FOSB,GJA1,HBEGF,HK2,HSPA5,ICAM1,IL12A,IRS2,NAMPT,PTGER4,SGK1,TNFRSF10B,VEGFA	117 (17)
IGF1		growth factor		-1.45	1.12e-09	BHLHE40,BIRC3,BIRC5,CEBPD,CTGF,CXCL8,DDIT3,DUSP1,EGF,FOSB,GADD45A,H2AFX,HMOX1,HSPA5,ICAM1,IRS1,IRS2,NFKBIA,PLP1,PTGER4,SGK1,SREBF1,TNFRSF11B,VEGFA,WTAP,XBP1	124 (21)
rotenone		chemical toxicant		-1.446	0.000981	BIRC3,DDIT3,DNAJB9,GJA1,HMOX1	99 (18)
okadaic acid		chemical toxicant		-1.446	0.00702	CTGF,CXCL8,FOSB,IL21R,RXRA	121 (23)
CD40LG		cytokine		-1.444	1.21e-10	ATF5,BIRC2,BIRC3,BTG1,CCL20,CELF2,CTGF,CXCL8,DUSP1,EBI3,FOSB,GADD45A,HK2,ICAM1,IL12A,IL21R,IL7R,IRF1,MARCKSL1,NAMPT,NFKBIA,TFAP4,TNFAIP2,TNFRSF11B,VEGFA	99 (14)
tamoxifen		chemical drug		-1.444	8.56e-05	ACKR3,AHNAK,BIRC5,CXCL8,F2R,IRF1,IRS1,ISG20,MAFF,SMAD3,SREBF1,VEGFA,WIPI1	125 (24)
IL1		group		-1.441	5.49e-05	BHLHE40,CCL20,CEBPD,CXCL8,DUSP1,FST,GJA1,HMOX1,ICAM1,IRF1,RXRA,SERPINB2,SREBF1,TNFRSF11B,VEGFA	108 (17)
APP		other		-1.429	0.00382	CCL20,CLDN1,CTGF,CXCL8,F2RL1,FOSB,HERPUD1,HMOX1,HSPA5,HSPA8,ICAM1,IRF1,IRS2,ISG20,LMO4,MAFF,NAMPT,NR1D1,TNFAIP2,TNFRSF10B,TUBB4B,VEGFA	100 (15)
filgrastim		biologic drug		-1.428	0.000806	BIRC3,CHAF1A,CXCL8,FANCA,GADD45A,LAMB3,MAFF,PRKAG2,SGK1,SMAD3,THRA,TNFAIP2,TRERF1,TSC22D1,XBP1
YY1		transcription regulator		-1.422	0.00399	BIRC5,CDC6,H2AFX,HMOX1,HSPA5,LMNB1,NFKBIZ,PRC1,TCF4,VEGFA	111 (14)
TANK		other		-1.414	0.00137	CXCL8,NFKBIZ,TSC22D1,ZC3H12A	65 (10)
EGR1		transcription regulator		-1.391	0.000852	CXCL8,GADD45A,HBEGF,HMOX1,ICAM1,MAP1LC3B,MXD1,SGK1,VEGFA	124 (21)
DPP-23		chemical reagent		-1.387	3.78e-06	DDIT3,DNAJA1,DNAJB9,HSPA5,XBP1
UPF1		enzyme		-1.387	2.41e-05	BIRC3,HMGA2,LBR,LMNB1,SGK1
dopamine		chemical - endogenous mammalian		-1.387	0.0131	CXCL8,DDIT3,FST,GIPR,HMOX1
Creb		group		-1.387	0.0249	CEBPD,CXCL8,DUSP1,FOSB,GJA1,LMO4,SERPINB2,TNFRSF11B,VEGFA
IL21		cytokine		-1.373	0.0298	CCL20,CXCL8,IL21R,IL7R,SGK1,XBP1
TERT		enzyme		-1.352	2.34e-06	BIRC5,CTGF,CXCL8,F2R,ICAM1,MGME1,NFKBIA,SERPINB2,SMAD3,UBASH3B,XBP1	114 (20)
lipopolysaccharide		chemical drug		-1.347	9.75e-21	ABCC2,ACKR3,ARHGEF3,BIRC2,BIRC3,BTG1,CCL20,CDC25A,CEBPD,CEMIP2,CLDN1,CTGF,CXCL8,DDIT3,DNAJB9,DUSP1,EBI3,EDEM1,F2R,F2RL1,FOSB,FST,GADD45A,GEM,GEMIN4,GJA1,HBEGF,HERPUD1,HK2,HMOX1,HSPA5,HSPA8,ICAM1,IDH1,IL12A,IL21R,IL7R,IRF1,ISG20,KANK1,KIFC1,LMNB1,LMO4,LPAR1,MAFF,MAP1LC3B,MARCKSL1,MXD1,NAMPT,NFKBIA,NFKBIZ,NOTCH1,NUSAP1,PKIG,PLK3,PRAME,PRC1,PTGER4,RXRA,SAT1,SCML2,SERPINB2,SLC39A10,SP140,SREBF1,SUMO2…	136 (16)
CDKN2A		transcription regulator		-1.343	4.06e-05	BIRC5,CDC25A,CEBPD,CHAF1A,CTGF,CUL1,DUSP1,EFNA1,FANCA,FANCL,FST,H2AFX,KIFC1,VEGFA	119 (22)
48s		complex		-1.342	1.02e-06	ATF5,DDIT3,HSPA5,SREBF1,VEGFA
dalfampridine		chemical drug		-1.342	0.000192	DUSP1,FOSB,HSPA8,MAFF,SPTY2D1
HDAC1		transcription regulator		-1.342	0.000208	CCNE2,CDC25A,CDC6,CXCL8,DUSP1,EPGN,H2AFX,NFKBIA,SERPINB2,SGK1,SREBF1,TSC22D3	138 (19)
bicuculline		chemical - endogenous non-mammalian		-1.342	0.000449	DUSP1,FOSB,HSPA8,MAFF,SPTY2D1
IRF2		transcription regulator		-1.342	0.0205	IDH1,IL12A,IRF1,NAMPT,SRGN
EIF4E		translation regulator		-1.342	0.0367	BIRC2,BIRC5,HMOX1,NFKBIA,UPP1
Akt		group		-1.333	2.69e-07	BHLHE40,BIRC2,BIRC5,CTGF,CXCL8,HK2,HMOX1,IL12A,IL7R,MT1X,NFKBIA,NOTCH1,PTGER4,SGK1,VEGFA,WTAP,XBP1	112 (20)
5-N-ethylcarboxamido adenosine		chemical reagent		-1.33	1.5e-06	ACKR3,BHLHE40,CCL20,CEBPD,CTGF,CXCL8,GADD45A,HK2,HMOX1,VEGFA	113 (15)
ELAVL1		other		-1.318	1.39e-07	CDC6,DUSP1,HMOX1,HSPA2,IRF1,KIF18A,NEK2,PRC1,SAT1,TSC22D3,VEGFA	97 (11)
CSF1		cytokine		-1.312	3.37e-05	BIRC5,CDC25A,DUSP1,F2R,F2RL1,HK2,HSPA5,IL12A,LBR,SERPINB2,VEGFA,XBP1	89 (15)
IL33		cytokine		-1.292	0.00122	BIRC3,CXCL8,EBI3,HMOX1,ICAM1,NFKBIA,NFKBIZ,SERPINB2,TNFAIP2,ZC3H12A	87 (14)
S100A8		other		-1.29	1.05e-07	BHLHE40,BIRC2,CCL20,CCNE2,CXCL8,EFNA1,HMOX1,ICAM1,MCF2L,MYCT1,NFKBIA,PLK3,SGK1,VGF	106 (16)
LIF		cytokine		-1.289	0.00231	AHNAK,CEBPD,CXCL8,HBEGF,HK2,IRF1,TNFRSF11B,VEGFA,XBP1	111 (15)
KDM5B		transcription regulator		-1.287	0.000444	CLDN1,CTGF,DDIT3,FST,GADD45A,MT1X,SAT1,XBP1	86 (7)
cobalt chloride		chemical reagent		-1.285	0.00407	BHLHE40,CXCL8,DUSP1,HMOX1,VEGFA	91 (19)
ATP		chemical - endogenous mammalian		-1.279	1.93e-06	BIRC5,CLDN1,CXCL8,DUSP1,GCLM,H2AFX,HBEGF,ICAM1,SAT1,SREBF1	107 (17)
etoposide		chemical drug		-1.278	4.94e-08	BIRC2,BIRC3,BIRC5,CDC25A,CXCL8,DUSP1,FANCA,GADD45A,H2AFX,HK2,ICAM1,IRF1,MDC1,SGK1,TNFRSF10B	102 (15)
topotecan		chemical drug		-1.276	0.00298	BTG1,CDC25A,FAT1,FOSB,HSPA8,IRS1,PLK3,VEGFA	88 (7)
IL2		cytokine		-1.274	2.94e-07	ARHGEF3,ATF5,BHLHE40,BIRC3,CCNE2,CDC25A,CDC6,CSRNP1,CXCL8,EMP1,HK2,HSPA5,ICAM1,IL7R,IRF1,ISG20,PTPN3,RXRA,TNFRSF10B,TNFRSF11B,TNFRSF21,TRIB2,TRIB3,UPP1,VEGFA,XBP1	122 (17)
TNFSF11		cytokine		-1.271	0.000208	CXCL8,DUSP1,HMOX1,ICAM1,KEAP1,MARCKSL1,NEK2,NFKBIA,NFKBIZ,PTGER4,RACGAP1,TNFRSF11B	87 (17)
ID3		transcription regulator		-1.264	0.000316	CCNE2,CDC6,CXCL8,DUSP1,ICAM1,IL7R,LMO4,NOTCH1,PTPN3,TCF4	96 (14)
E. coli B4 lipopolysaccharide		chemical toxicant		-1.263	0.00452	CCL20,CLDN1,CXCL8,FOSB,HK2,HMOX1,ICAM1,IL12A,NFKBIA,ST6GALNAC2	112 (17)
lysophosphatidic acid		chemical - other		-1.262	0.00875	CTGF,CXCL8,DUSP1,ICAM1,VEGFA	86 (19)
peptidoglycan		chemical - endogenous non-mammalian		-1.257	0.000118	CCL20,CXCL8,DUSP1,HMOX1,ICAM1,IL12A,IRF1,PRAME	76 (15)
estrogen receptor		group		-1.255	0.000341	CCNE2,CTGF,CXCL8,HBEGF,ICAM1,IRS1,SAT1,SMAD3,TSC22D3,VEGFA,XBP1	146 (20)
deferoxamine		chemical drug		-1.25	9.36e-09	BHLHE40,CCL20,CXCL8,DDIT3,DUSP1,GADD45A,GEM,HK2,HMOX1,ICAM1,ISG20,MAP1LC3B,SREBF1,TNFRSF10B,TSC22D1,VEGFA	95 (17)
CREBBP		transcription regulator		-1.246	0.00217	ARHGEF3,BIRC5,CDC6,CXCL8,DUSP1,FOSB,IL7R,IRF1,MCF2L,NOTCH1,SREBF1,TNFRSF10B,VEGFA	129 (18)
epoxomicin		chemical - protease inhibitor		-1.244	0.000466	CXCL8,DDIT3,HSPA5,IRS2	105 (11)
2-(4-amino-1-isopropyl-1H-pyrazolo[3,4-d]pyrimidin-3-yl)-1H-indol-5-ol		chemical reagent		-1.238	2.57e-07	BIRC5,CDC6,CDCA2,DYRK4,GJA1,KLC4,KPNA2,NOTCH1,TNFAIP8L1
CD28		transmembrane receptor		-1.238	8.07e-05	BHLHE40,BTG1,CXCL8,EBI3,HK2,HSPA8,IL12A,IL21R,IL7R,IRF1,NAMPT,NFKBIA,PTGER4,SRGN,TSC22D1	101 (15)
TXN		enzyme		-1.235	0.00027	CXCL8,HMOX1,ICAM1,NFKBIA,VEGFA	104 (15)
ATF2		transcription regulator		-1.235	0.00702	CXCL8,DDIT3,DUSP1,GADD45A,NOTCH1	93 (16)
triamcinolone acetonide		chemical drug		-1.234	0.000502	BHLHE40,DDIT3,DUSP1,MT1X,NFKBIA,PEX13,SRGN,TRIB2,TSC22D3,ZNF263
MAP2K1/2		group		-1.233	9.59e-08	CTGF,DDIT3,DUSP1,GJA1,H2AFX,HERPUD1,HK2,HMOX1,HSPA5,VEGFA	110 (17)
GW3965		chemical reagent		-1.233	0.00346	CXCL8,NFKBIA,NR1D1,SREBF1,VEGFA	134 (16)
IL6R		transmembrane receptor		-1.231	0.000494	CXCL8,ICAM1,IRF1,NAMPT,TNFRSF11B,VEGFA	114 (17)
8-chlorophenylthio-adenosine 3',5'-cyclic monophosphate		chemical - kinase inhibitor		-1.231	0.000542	BIRC3,BIRC5,CEBPD,DDIT3,DUSP1	111 (19)
arsenic trioxide		chemical drug		-1.208	1.88e-06	CXCL8,DDIT3,GCLM,H2AFX,HMOX1,HSPA2,HSPA5,HSPA8,IRF1,KEAP1,MT1X,NFE2L1,NFKBIA,SREBF1,TNFRSF10B,VEGFA,XBP1	118 (15)
tunicamycin		chemical - endogenous non-mammalian		-1.202	7.38e-08	BIRC2,BIRC3,CCL20,CEBPD,DDIT3,DNAJB9,EDEM1,HERPUD1,HMOX1,HSPA5,ICAM1,NFKBIA,TNFRSF10B,VEGFA,XBP1	93 (16)
F2		peptidase		-1.2	1.01e-07	BIRC2,BIRC3,CCL20,CTGF,CXCL8,DUSP1,E2F7,F2R,F2RL1,FOSB,HBEGF,HMOX1,ICAM1,NFKBIA,NUP62,SRGN,VEGFA	88 (15)
PGR		ligand-dependent nuclear receptor		-1.196	1.9e-07	BIRC2,BIRC3,BTG1,CDC6,CEBPD,F2RL1,HBEGF,HSPA2,ICAM1,IRS1,IRS2,NFKBIA,PRAME,SGK1,SPRY2,TNFRSF21,TSC22D3	138 (17)
imatinib		chemical drug		-1.195	0.00323	BIRC2,BIRC5,DDIT3,HMOX1,HSPA2,HSPA5,HSPA8,MT1X,NFE2L1,TNFRSF10B,VEGFA	121 (19)
KRAS		enzyme		-1.193	2.45e-12	AHNAK,BIRC3,BIRC5,CTGF,CXCL8,DDIT3,DUSP1,EFNA1,EMP2,F2RL1,FOSB,GADD45A,GCLM,GJA1,HBEGF,HMOX1,HSPA5,IRF1,LAMB3,LMNB1,MAP1LC3B,MID1IP1,NFKBIA,PRC1,SERPINB2,SPRY2,SREBF1,TNFAIP2,TNFRSF10B,TNFRSF11B,UPP1,VEGFA	99 (16)
IKBKE		kinase		-1.192	0.01	BIRC2,BIRC3,CXCL8,NFKBIA
PI3K (complex)		complex		-1.186	1.39e-08	BIRC3,BIRC5,CTGF,CXCL8,DDIT3,DUSP1,GCLM,GJA1,HBEGF,HK2,HMOX1,ICAM1,IL7R,NFKBIA,NOTCH1,SGK1,SREBF1,VEGFA,XBP1	113 (17)
TREM1		transmembrane receptor		-1.177	1.26e-09	ACKR3,ARRDC4,CCL20,CENPU,CXCL8,E2F7,EBI3,GCLM,GEM,GIPR,HBEGF,IRF1,KANK1,MAFF,NFKBIA,SERPINB2,SPRY2	85 (11)
SOX2		transcription regulator		-1.177	0.0123	BHLHE40,BIRC5,CTGF,DUSP1,FST,GAB2,GJA1,IRS1,NOTCH1,VEGFA
Salmonella enterica serotype abortus equi lipopolysaccharide		chemical toxicant		-1.175	7.78e-09	ACKR3,ARRDC4,BIRC3,CCL20,CENPU,E2F7,EBI3,GADD45A,GEM,IL7R,IRF1,KANK1,MAFF,NFKBIZ,SERPINB2	81 (10)
MAP3K1		kinase		-1.172	0.000706	BIRC2,BIRC3,CXCL8,DUSP1,HMOX1	115 (21)
helenalin		chemical - endogenous non-mammalian		-1.165	7.72e-05	CCL20,HMOX1,NFKBIA,TNFRSF10B	66 (11)
ciglitazone		chemical drug		-1.165	0.0212	CXCL8,ICAM1,MXD1,NFKBIA
tributyrin		chemical drug		-1.154	1.73e-07	BIRC3,CCL20,CLDN1,CTGF,CXCL8,DUSP1,HBEGF,HSPA5,SERPINB2	81 (7)
carrageenan		chemical drug		-1.154	0.000449	CXCL8,F2RL1,FOSB,ICAM1,VEGFA	92 (15)
NFKBIB		transcription regulator		-1.154	0.00551	CXCL8,ICAM1,NFKBIA,VEGFA	95 (15)
CpG ODN 1668		chemical reagent		-1.154	0.00627	CXCL8,ICAM1,IL12A,XBP1	80 (17)
let-7a-5p (and other miRNAs w/seed GAGGUAG)		mature microRNA		-1.146	0.0163	BIRC5,CDC25A,CEMIP2,HMGA2,HMOX1,SLC25A24
26s Proteasome		complex		-1.145	1.66e-09	ATF5,BIRC2,BIRC3,CCNE2,CDC25A,CDC6,CXCL8,DDIT3,EGF,H2AFX,HBEGF,ICAM1,MAP1LC3B,NOTCH1,WIPI1	108 (15)
S-nitrosoglutathione		chemical toxicant		-1.145	1.14e-06	BIRC2,BIRC3,GJA1,ICAM1,IRS1,IRS2,NFKBIA	116 (18)
isobutylmethylxanthine		chemical toxicant		-1.145	0.0149	CEBPD,NOTCH1,RXRA,SGK1,SREBF1,ZC3H12A
TRAF3		enzyme		-1.134	0.000173	BIRC3,EBI3,HSPA5,ICAM1,NFKBIA,REEP3,XBP1	66 (17)
nitrofurantoin		chemical drug		-1.134	0.00648	ABCC2,DDIT3,GADD45A,HMOX1,HSPA5,NFKBIA,VEGFA
ESR2		ligand-dependent nuclear receptor		-1.118	1.78e-05	ARRDC4,ATF5,BIRC5,CDC25A,CEBPD,CEMIP2,CLDN1,CTGF,CXCL8,F2RL1,FZD2,HMGA2,HSPA2,MXD1,NOTCH1,SGK1,SNN,VEGFA	142 (19)
PRKCZ		kinase		-1.117	0.000785	CXCL8,HMOX1,NFKBIA,VEGFA	115 (22)
5-O-mycolyl-beta-araf-(1->2)-5-O-mycolyl-alpha-araf-(1->1')-glycerol		chemical - endogenous non-mammalian		-1.108	1.77e-06	CCL20,CXCL8,DUSP1,EBI3,HBEGF,ICAM1,NAMPT,NFKBIZ,SERPINB2	80 (9)
IGF2		growth factor		-1.103	3.91e-07	BIRC5,CDC6,CTGF,DDIT3,DUSP1,GADD45A,HBEGF,IDH1,NFKBIA,SAT1,SREBF1,THRA,VEGFA	129 (19)
deoxycholate		chemical - endogenous mammalian		-1.103	0.000542	CXCL8,DDIT3,GJA1,HSPA5,TNFRSF10B	115 (21)
A2M		transporter		-1.103	0.00285	DDIT3,HSPA5,SREBF1,XBP1	85 (11)
MAPK1		kinase		-1.093	0.00744	APBB3,BIRC5,CTGF,CXCL8,DUSP1,EMP1,FOSB,HMOX1,ISG20,SPRY2,TNFRSF10B	77 (16)
CYBB		enzyme		-1.091	0.000884	CTGF,DDIT3,DUSP1,ICAM1	80 (17)
tetrachlorodibenzodioxin		chemical toxicant		-1.083	0.000156	AARS,ABCC2,BTG1,CCNE2,CXCL8,E2F8,EGF,HMOX1,HSPA2,HSPA8,IDH1,IRS1,SERPINB2,TNFAIP8L1,VEGFA	115 (18)
poly rI:rC-RNA		biologic drug		-1.082	1.3e-06	BIRC2,BIRC3,CCL20,CEBPD,CXCL8,DUSP1,EBI3,HBEGF,ICAM1,IL12A,IRF1,ISG20,NAMPT,NFKBIA,NOTCH1,SAT1,SRGN,TNFAIP2,TNFRSF10B,TNFRSF11B,VEGFA	118 (14)
fulvestrant		chemical drug		-1.075	1.3e-05	BIRC5,CDC25A,CHAF1A,F2R,GAB2,GADD45A,GJA1,H2AFX,ICAM1,IRF1,IRS1,TNFRSF11B,TSC22D3,VEGFA	115 (19)
reactive oxygen species		chemical toxicant		-1.072	1.18e-07	CTGF,CXCL8,DDIT3,GADD45A,HBEGF,HMOX1,HSPA5,ICAM1,SUMO2,VEGFA,XBP1,ZNF267	119 (19)
calpain		complex		-1.067	0.000297	DDIT3,GJA1,HSPA5,NFKBIA	109 (17)
GAPDH		enzyme		-1.067	0.00111	CCL20,DUSP1,GEM,PRAME
NFYA		transcription regulator		-1.067	0.00501	GADD45A,HSPA5,ICAM1,IRF1,NOTCH1
EPO		cytokine		-1.067	0.00522	BTG1,CUL1,DDIT3,FOSB,KPNA2,MID1IP1,NFKBIA,TNFRSF11B,TSC22D3,VEGFA	114 (15)
SAFB		other		-1.067	0.00551	CXCL8,HMOX1,ISG20,TNFRSF11B
EGLN1		enzyme		-1.067	0.00896	CCL20,ICAM1,TNFRSF11B,VEGFA	65 (9)
RUNX3		transcription regulator		-1.067	0.024	ABCC2,BIRC5,CTGF,CXCL8,FZD2
FOS		transcription regulator		-1.063	0.000408	CCL20,CELF2,CTGF,CXCL8,FOSB,GJA1,HMOX1,HSPA5,ICAM1,IRS2,MXD1,PXK,RXRA,SERPINB2,SNN,SUMO2,TNFRSF11B,VEGFA	102 (18)
Ap1		complex		-1.047	0.0198	CTGF,CXCL8,DDIT3,F2RL1,HMOX1,VEGFA
NRG1		growth factor		-1.041	0.000882	CTGF,CXCL8,DDIT3,DUSP1,FOSB,HK2,HMOX1,LMO4,NOTCH1,VEGFA	97 (18)
ATM		kinase		-1.039	3.76e-07	BIRC2,CTGF,CXCL8,DUSP1,GADD45A,H2AFX,HMOX1,IRF1,TNFRSF10B	111 (19)
RETNLB		other		-1.029	0.00053	CTGF,E2F7,IRS1,IRS2,LMNB1,MYCT1
Gsk3		group		-1.026	1.03e-05	BIRC5,CXCL8,DDIT3,FOSB,ICAM1,IRS1,SREBF1,TNFRSF10B	98 (17)
hydrogen peroxide		chemical - endogenous mammalian		-1.02	2.01e-07	BIRC3,BIRC5,CDC6,CTGF,CXCL8,DDIT3,DUSP1,F2RL1,FZD2,GADD45A,H2AFX,HBEGF,HMOX1,HSPA5,ICAM1,IRS1,PTGER4,SGK1,SRGN,TNFRSF10B,TRIB3,VEGFA,XBP1	116 (21)
TICAM1		other		-1.015	4.66e-07	CEBPD,CXCL8,DUSP1,ICAM1,IL12A,IRF1,ISG20,LPAR1,MAFF,NFKBIA,NFKBIZ,TSC22D1	79 (19)
4-hydroxytamoxifen		chemical drug		-1.015	2.9e-05	BHLHE40,CEBPD,CTGF,DDIT3,DUSP1,FOSB,IL7R,MT1X,NFKBIA,PTGER4,SGK1	106 (20)
MTORC1		complex		-1.014	0.00481	HK2,NFE2L1,PLP1,SREBF1	84 (7)
trovafloxacin		chemical drug		-1	2.57e-07	BHLHE40,BIRC3,HMOX1,ICAM1,IRF1,ISG20,NFKBIA,SUMO2,VEGFA	96 (13)
mycophenolic acid		chemical drug		-1	1.77e-06	BIRC3,CCL20,CLDN1,CTGF,CXCL8,DUSP1,HBEGF,HSPA5,SERPINB2	75 (17)
SN-38		chemical drug		-1	5.75e-06	BIRC2,BIRC3,CCL20,HK2,NAMPT,TNFRSF10B	99 (11)
F10		peptidase		-1	2.63e-05	CTGF,CXCL8,ICAM1,VEGFA	77 (16)
BTC		growth factor		-1	3.55e-05	CCL20,CXCL8,IRS2,SREBF1	99 (16)
CETP		enzyme		-1	0.000212	DDIT3,HERPUD1,HSPA5,SREBF1	75 (12)
NOX4		enzyme		-1	0.000694	CXCL8,H2AFX,ICAM1,VEGFA	112 (19)
MARK2		kinase		-1	0.000992	IL12A,IRF1,LMO4,NFKBIZ
BRD4		kinase		-1	0.0014	BHLHE40,CDC25A,HMOX1,ICAM1,IL7R,IRF1,XBP1	63 (7)
zoledronic acid		chemical drug		-1	0.00184	CXCL8,LPAR1,TNFRSF11B,VEGFA	93 (17)
PAF1		other		-1	0.00389	BIRC3,ISG20,MXD1,NFKBIZ
FOXP3		transcription regulator		-1	0.0126	CHAF1A,IL7R,JMY,PAXIP1,VEGFA
CDKN1B		kinase		-1	0.0186	CDC25A,GAB2,HSPA5,NDEL1,TCF4
FGFR1		kinase		-1	0.0288	BIRC5,EBI3,NOTCH1,PLP1
PDLIM2		other		-1	0.0355	CCL20,CXCL8,F2RL1,HBEGF
SB-431542		chemical reagent		-1	0.0443	CTGF,FST,GJA1,SERPINB2
TLR9		transmembrane receptor		-0.998	6.68e-05	ARRDC4,CXCL8,DUSP1,EBI3,HMOX1,IL12A,IL21R,IRF1,ISG20,NAMPT,NFKBIZ,XBP1	78 (14)
FN1		enzyme		-0.998	0.0064	BIRC3,BIRC5,CXCL8,IRS1,NFKBIA,TCF4,TNFAIP2,TNFRSF10B	117 (17)
NDRG1		kinase		-0.997	0.000992	CXCL8,MAP1LC3B,SMAD3,VEGFA
acetaminophen		chemical drug		-0.987	0.00298	ABCC2,DDIT3,GADD45A,HMOX1,HSPA5,ICAM1,IRS1,VEGFA	118 (17)
TO-901317		chemical reagent		-0.983	0.00118	ALDH3A2,HK2,HSD17B12,MID1IP1,NFKBIA,NR1D1,SMAD3,SREBF1,THRA,VEGFA	69 (9)
IFNG		cytokine		-0.978	3.59e-11	BATF2,BIRC2,BIRC3,BTG1,CCL20,CDC25A,CEBPD,CELSR2,CTGF,CXCL8,DDIT3,DUSP1,EBI3,EGF,F2R,F2RL1,FOSB,FZD2,GJA1,HBEGF,HK2,HMOX1,HSPA5,HSPA8,ICAM1,IL12A,IL22RA1,IL7R,IRF1,IRS1,IRS2,ISG20,MAFF,MARCKSL1,NAMPT,NFE2L1,NFKBIA,NFKBIZ,NOTCH1,NR1D1,PRAME,SMAD3,SREBF1,SUMO2,TNFAIP2,TNFRSF10B,TNFRSF11B,TRIB2,TSC22D3,VEGFA	103 (15)
ionomycin		chemical reagent		-0.977	0.0026	AHNAK,CXCL8,DUSP1,EBI3,FOSB,HSPA5,ICAM1,SGK1	103 (20)
10E,12Z-octadecadienoic acid		chemical - endogenous mammalian		-0.976	3.71e-05	CXCL8,DDIT3,NAMPT,SORBS1,SREBF1,TRIB3,XBP1	105 (18)
RB1		transcription regulator		-0.97	0.0056	BIRC5,CCNE2,CDC25A,CDC6,CHAF1A,CTGF,CXCL8,DDIT3,FANCA,FANCL,FST,VEGFA	109 (19)
pirinixic acid		chemical toxicant		-0.947	0.0326	ALDH3A2,CXCL8,GADD45A,HMOX1,LAMB3,NFKBIA,NR1D1,RXRA,SREBF1,THRA,VEGFA
IL4		cytokine		-0.946	0.000298	AHNAK,BHLHE40,BIRC5,CCL20,CELF2,CTGF,CXCL8,EPRS,F2R,F2RL1,FOSB,GJA1,HBEGF,HK2,ICAM1,IL12A,IL7R,IRF1,ISG20,NFKBIA,SYT11,TFAP4,TNFRSF11B,VEGFA,XBP1	116 (20)
EGF	0.401	growth factor		-0.938	1.13e-09	BIRC2,BIRC5,CCL20,CEBPD,CTGF,CXCL8,DDIT3,DUSP1,FOSB,FST,GAB2,GADD45A,GJA1,HBEGF,HMOX1,ICAM1,IDH1,IL7R,IRS1,NFE2L1,NOTCH1,RXRA,SMAD3,SPRY2,SREBF1,TFAP2A,VEGFA	116 (18)
Tnf (family)		group		-0.934	0.000153	BIRC2,BIRC3,BIRC5,CXCL8,FST,GJA1,ICAM1,IL12A,NFKBIA	70 (13)
CEBPA		transcription regulator		-0.927	0.000102	BTG1,CCL20,CEBPD,CXCL8,GADD45A,GJA1,HMOX1,HSPA5,ICAM1,IRS1,IRS2,PTPN3,SERPINB2,SREBF1,TFAP2A,THRA,TSC22D3	114 (16)
IL24		cytokine		-0.914	1.33e-08	BATF2,CCL20,CXCL8,DDIT3,GADD45A,HBEGF,HSPA5,IL12A,XBP1	88 (15)
ERN2		kinase		-0.914	1.44e-07	DDIT3,HSPA5,ICAM1,XBP1	53 (7)
CD36		transmembrane receptor		-0.914	0.00588	CXCL8,HSPA5,TNFRSF10B,XBP1	113 (19)
Sb202190		chemical - kinase inhibitor		-0.907	9.59e-07	BIRC5,CTGF,CXCL8,EBI3,HMOX1,HSPA5,ICAM1,IL12A,SGK1,TNFRSF10B,VEGFA	105 (20)
NOD2		other		-0.907	0.00308	CXCL8,ICAM1,LMO4,MARCKSL1,NFKBIA	89 (14)
azetidyl-2-carboxylic acid		chemical reagent		-0.9	1.33e-05	DDIT3,EDEM1,HSPA5,HSPA8
mir-34		microRNA		-0.898	0.000193	BIRC3,BIRC5,CCNE2,CDC25A,EMP1,NOTCH1	96 (9)
E. coli B5 lipopolysaccharide		chemical - endogenous non-mammalian		-0.894	1.16e-08	ACKR3,BHLHE40,BIRC2,BIRC3,CCL20,CXCL8,DUSP1,GCLM,HMOX1,ICAM1,IL12A,IL21R,IL7R,IRF1,ISG20,NFKBIA,SUMO2,VEGFA	110 (15)
kainic acid		chemical toxicant		-0.891	0.00375	CSRNP1,DUSP1,EGF,FOSB,HBEGF,SPTY2D1,VEGFA	88 (18)
fluticasone propionate		chemical drug		-0.875	0.000101	CCL20,CXCL8,EBI3,EMP1,IRS2,MT1X,NAMPT,SERPINB2,TSC22D1,TSC22D3
PDGF BB		complex		-0.868	2.77e-09	ACKR3,BHLHE40,CCL20,CEBPD,CTGF,CXCL8,DDIT3,DUSP1,FOSB,FZD2,GADD45A,GEM,GJA1,HBEGF,HMOX1,NAMPT,SAT1,SGK1,SREBF1,TRIB3,VEGFA	114 (18)
TNFSF14		cytokine		-0.864	0.000694	BIRC3,CCL20,F2RL1,ICAM1	95 (12)
phytohemagglutinin		chemical drug		-0.857	0.0024	BTG1,CXCL8,EPRS,GAB2,ICAM1,IL21R,IL7R,PLP1,PTPN3,RXRA,XBP1	110 (17)
mir-10		microRNA		-0.851	0.0299	APC2,GAB2,GJA1,VEGFA
adenosine		chemical - endogenous mammalian		-0.849	0.000769	CXCL8,HMOX1,HSPA5,ICAM1,VEGFA	101 (20)
UXT		transcription regulator		-0.849	0.000785	CDC6,CXCL8,NFKBIA,TNFRSF10B	59 (7)
miR-27a-3p (and other miRNAs w/seed UCACAGU)		mature microRNA		-0.849	0.00184	NOTCH1,RXRA,SMAD3,SPRY2
brefeldin A		chemical - endogenous non-mammalian		-0.849	0.00418	DDIT3,GJA1,HMOX1,HSPA5	72 (14)
palmitic acid		chemical - endogenous mammalian		-0.847	4.42e-09	BIRC3,CTGF,CXCL8,DDIT3,F2RL1,HK2,HMOX1,HSPA5,ICAM1,IRS1,IRS2,MAP1LC3B,NFKBIA,SREBF1,TNFRSF10B,TRIB3,XBP1	108 (19)
Pam3-Cys-Ser-Lys4		chemical reagent		-0.839	3.81e-05	CD180,CLDN1,CXCL8,EBI3,ICAM1,IL12A,IRF1,NAMPT,NFKBIA,NFKBIZ	81 (15)
3-methyladenine		chemical toxicant		-0.832	0.000785	CXCL8,HMOX1,HSPA5,MAP1LC3B	92 (20)
PTPN1		phosphatase		-0.823	6.67e-05	DUSP1,EDEM1,IRS1,IRS2,NFKBIA,SREBF1	96 (15)
CHUK		kinase		-0.816	3.1e-09	ACKR3,CDC25A,CEBPD,CXCL8,EGF,FOXF2,HK2,HMOX1,ICAM1,MXD1,NFKBIA,NOTCH1,SERPINB2,SGK1,TNFAIP2,TNFRSF11B,VEGFA	106 (13)
MED1		transcription regulator		-0.816	0.00123	BHLHE40,BIRC5,CDC6,CHAF1A,GADD45A,LBR,NFKBIA,XBP1	94 (11)
HNF1B		transcription regulator		-0.816	0.00471	BHLHE40,CLDN1,DUSP1,FZD2,HMGA2,UPP1
IRS1	0.408	enzyme		-0.814	5.72e-06	CEBPD,DDIT3,GJA1,HMOX1,IRS1,IRS2,SREBF1,THRA,TRIB3,VEGFA	99 (17)
norepinephrine		chemical - endogenous mammalian		-0.809	2.4e-06	CTGF,CXCL8,DUSP1,FST,GEM,HMOX1,IL12A,IRS2,LAMB3,NFKBIA,SGK1,VEGFA	90 (17)
bardoxolone		chemical drug		-0.808	4.82e-06	DDIT3,GCLM,HERPUD1,HMOX1,IRS1,NFKBIA
cisplatin		chemical drug		-0.798	3.18e-09	ABCC2,BIRC2,BIRC3,BIRC5,CDC25A,CTGF,CXCL8,DDIT3,DEPDC1B,DUSP1,E2F7,EFEMP2,EGF,GADD45A,H2AFX,HK2,HMOX1,HSPA5,ICAM1,KIAA1522,LAMB3,LMO4,MAP1LC3B,MT1X,NOTCH1,PLK3,RXRA,SAT1,SLC31A1,TFAP2A,TNFRSF10B,TSC22D1,UPP1	119 (17)
FBXO32		enzyme		-0.798	0.00012	CCL20,DNAJB9,GADD45A,HERPUD1,HSPA5,SERPINB2,XBP1
paclitaxel		chemical drug		-0.792	3.36e-09	ACKR3,APC2,BHLHE40,BIRC3,BIRC5,CELSR2,CTGF,CXCL8,DDIT3,EMP1,H2AFX,HBEGF,ICAM1,IL12A,NFKBIA,SAT1,SERPINB2,TFAP2A,TNFRSF10B,TSC22D1	112 (14)
SPP1		cytokine		-0.788	0.00288	CCL20,CDC25A,CXCL8,EGF,HMOX1,ICAM1,NOTCH1,VEGFA	115 (19)
TBK1		kinase		-0.78	4.56e-05	CXCL8,ICAM1,IL12A,ISG20,NFKBIZ,TSC22D1,VEGFA,ZC3H12A	86 (15)
ceruletide		biologic drug		-0.772	1.62e-05	BIRC5,DDIT3,HMOX1,HSPA5,XBP1	118 (20)
HGF		growth factor		-0.77	2.53e-11	ACKR3,BIRC2,BIRC3,BIRC5,CCNE2,CDC25A,CDC6,CTGF,CXCL8,DDIT3,EMP1,EMP2,FOSB,GEM,HBEGF,HK2,HMOX1,ICAM1,ISG20,NAMPT,NEK2,PRC1,SERPINB2,SGK1,SPRY2,TNFAIP2,TNFRSF10B,TRIB2,VEGFA	111 (14)
MTOR		kinase		-0.769	3.84e-06	BIRC5,CEBPD,CXCL8,DDIT3,EFNA1,EPRS,FST,HK2,IRF1,IRS1,IRS2,MAP1LC3B,PLP1,SREBF1,TCF4,TNFRSF11B,VEGFA	133 (21)
BMP4		growth factor		-0.765	0.0186	EFNA1,GJA1,HMGA2,MXD1,TFAP2A,TNFRSF11B,VEGFA
butyric acid		chemical - endogenous mammalian		-0.763	2.82e-10	ABCC2,BIRC5,CCL20,CDC25A,CDC6,CLDN1,CUL1,CXCL8,DUSP1,GADD45A,ICAM1,IL12A,IRF1,IRS1,MXD1,NAMPT,NFKBIA,RXRA,SAT1,SERPINB2,SGK1,SREBF1,THRA,TNFAIP2,TNFRSF10B,VEGFA	113 (15)
RUNX2		transcription regulator		-0.763	0.0219	BIRC5,CEBPD,CXCL8,TNFRSF11B,VEGFA
dexamethasone phosphate		chemical drug		-0.762	0.000252	DUSP1,NFKBIA,SGK1,TNFRSF11B	93 (7)
LTB4R		G-protein coupled receptor		-0.762	0.000466	CXCL8,EGF,SREBF1,VEGFA	71 (11)
ERBB2		kinase		-0.761	1.61e-09	AHNAK,BHLHE40,BIRC3,BIRC5,CCL20,CCNE2,CDC25A,CDC6,CDCA2,CTGF,CUL1,CXCL8,DDIT3,E2F7,E2F8,EMP1,F2R,GINS1,GJA1,HBEGF,HMGA2,IDH1,LMO4,NEK2,NOTCH1,PORCN,PRC1,SMAD3,SORBS1,TNFRSF10B,TSC22D1,VEGFA,XBP1	126 (19)
RAS		group		-0.76	0.00175	CTGF,CXCL8,HMOX1,IRF1,SREBF1,UPP1,VEGFA	113 (21)
NR1H3		ligand-dependent nuclear receptor		-0.759	0.0205	MID1IP1,NFKBIA,SREBF1,THRA,VEGFA
mir-21		microRNA		-0.756	0.000264	CD180,CDC25A,H2AFX,HMGA2,ICAM1,IL12A,IRF1,KIFC1,NUSAP1,PRC1,RACGAP1,SPRY2
MYD88		other		-0.748	5.46e-07	CEBPD,CXCL8,DUSP1,EBI3,FANCB,HMOX1,HSPA5,ICAM1,IL12A,IRF1,LPAR1,MAFF,NFKBIA,NFKBIZ,TSC22D1,ZC3H12A	83 (17)
STAT3		transcription regulator		-0.745	2.31e-07	BIRC5,CCL20,CDC25A,CEBPD,CTGF,CXCL8,DDIT3,FST,GADD45A,GJA1,HK2,HMOX1,ICAM1,IRF1,ISG20,NAMPT,NFKBIZ,NOTCH1,SGK1,SLC39A10,SREBF1,TCF4,TNFRSF10B,VEGFA,XBP1	96 (14)
tert-butyl-hydroquinone		chemical reagent		-0.742	0.00114	GADD45A,GCLM,HERPUD1,HMOX1,HSPA5,HSPA8	71 (8)
nitric oxide		chemical - endogenous mammalian		-0.74	1.44e-06	BIRC2,BIRC5,CTGF,CXCL8,DDIT3,DUSP1,GADD45A,GCLM,HMOX1,IL7R,SGK1,VEGFA	114 (21)
pimagedine		chemical drug		-0.739	1.29e-05	CTGF,CXCL8,HBEGF,HMOX1,ICAM1,VEGFA	85 (12)
NFKB1		transcription regulator		-0.732	1.46e-07	BHLHE40,BIRC3,CCL20,CTGF,CXCL8,DUSP1,EBI3,FOSB,GADD45A,GJA1,HMOX1,ICAM1,IL12A,IRF1,NFKBIA,PLK3,VEGFA	102 (14)
anisomycin		chemical - endogenous non-mammalian		-0.726	7.43e-06	CXCL8,DUSP1,GJA1,HSPA5,IRF1,IRS1,VEGFA	108 (19)
CpG oligonucleotide		chemical drug		-0.714	0.012	BIRC5,CXCL8,ICAM1,IL12A,NFKBIZ,NOTCH1
GH1		growth factor		-0.714	0.018	CEBPD,DDIT3,GADD45A,SREBF1,TFAP2A
FOXL2		transcription regulator		-0.713	0.00021	CCL20,FST,ICAM1,IL12A,MAFF,SERPINB2
GFI1		transcription regulator		-0.707	8.78e-06	CXCL8,F2R,GJA1,ICAM1,IL7R,IRF1,LPAR1,NFKBIA,SMAD3	84 (13)
HNF4A		transcription regulator		-0.706	0.000203	ABCC2,AHNAK,BTG1,BTN2A1,CCNE2,CDC25A,CDC6,CEBPD,CENPU,CLDN1,CXCL8,DDX23,DHDDS,DNAJB9,DUSP11,EFNA1,GPR39,HBEGF,HSPA5,HSPA8,HSPH1,IL22RA1,KLC4,MGME1,MID1IP1,MT1X,NAMPT,NFE2L1,NR1D1,NUP62,PEX13,PGM3,PLEKHA8P1,PPP1R15B,PRKAB2,RXRA,SGK1,SLC31A1,SREBF1,SUMO2,SUPV3L1,TFAP4,TMEM245,TMF1,TNFRSF11B,USP36,WTAP,XBP1
valproic acid		chemical drug		-0.693	0.000645	BIRC5,DDIT3,DNAJB9,EDEM1,GCLM,HERPUD1,HMOX1,HSPA5,ICAM1,LBR,NOTCH1,SGK1,SREBF1,TMEM164,TSC22D3,XBP1	136 (21)
TGFB3		growth factor		-0.692	0.000666	BHLHE40,CTGF,F2RL1,FOSB,GJA1,TNFRSF11B,VEGFA	137 (20)
IFN Beta		group		-0.687	0.0387	CXCL8,DUSP1,IL12A,IRF1,SPRY2
hydrocortisone		chemical - endogenous mammalian		-0.684	0.000539	CEBPD,CTGF,CXCL8,ICAM1,NFKBIA,NUSAP1,TNFAIP2,TNFRSF11B	110 (16)
F2R	0.181	G-protein coupled receptor		-0.673	1.14e-07	BIRC2,CTGF,CXCL8,DUSP1,F2R,GJA1,HMGA2,HMOX1,ICAM1,LAMB3,VEGFA	86 (19)
vasoactive intestinal peptide		biologic drug		-0.659	1.31e-05	CXCL8,EGF,IL12A,TNFRSF11B,VEGFA	72 (15)
CSF3		cytokine		-0.659	0.000552	BIRC3,BIRC5,CXCL8,GADD45A,GJA1,HMOX1,ICAM1,IL12A,VEGFA	101 (18)
IFI16		transcription regulator		-0.658	6.33e-05	CCL20,CDC25A,CXCL8,GADD45A,ICAM1,IL7R,NFKBIA	112 (17)
TBX5		transcription regulator		-0.655	0.00453	BIRC5,CCL20,CDC6,CXCL8,GJA1	94 (7)
BCL6		transcription regulator		-0.655	0.0224	EBI3,GADD45A,IL12A,IL21R,IL7R,JMY,XBP1
CD 437		chemical drug		-0.652	0.00162	APC2,DNAJA1,GADD45A,HSPA8,KPNA2,NFKBIA,SP140,SRGN,TNFRSF10B
DICER1		enzyme		-0.651	0.0372	CELF2,CXCL8,H2AFX,ICAM1,IL7R,NOTCH1,SERPINB2,SPRY2
Pdgf (complex)		complex		-0.633	0.000334	FOSB,GJA1,HMOX1,ICAM1,IRS2,NOTCH1,VEGFA	125 (22)
diethylstilbestrol		chemical drug		-0.633	0.0244	EGF,EMP1,GADD45A,HBEGF,LMO4,SERPINB2,VEGFA
trichostatin A		chemical drug		-0.632	2.6e-07	BTG1,CDC6,CLDN1,CXCL8,DUSP1,F2R,FOXF2,FST,GADD45A,HSPA5,ICAM1,IL12A,IRF1,MXD1,NFKBIA,NOTCH1,SAT1,SGK1,SREBF1,TMEM164,TMEM245,TNFAIP2,TNFRSF10B,VEGFA,WTAP,XBP1	112 (18)
uric acid		chemical - endogenous mammalian		-0.625	0.00838	CXCL8,H2AFX,HMOX1,ICAM1,MDC1	99 (19)
PPARA		ligand-dependent nuclear receptor		-0.603	0.0389	ALDH3A2,CEBPD,H2AFX,HMOX1,LAMB3,NFKBIA,NR1D1,PRC1,SAT1,SREBF1,VEGFA
peroxynitrite		chemical toxicant		-0.6	2.82e-06	CXCL8,DDIT3,ICAM1,LMO4,MARCKSL1	117 (24)
ETV5		transcription regulator		-0.6	0.00168	AHNAK,CLDN1,EMP2,ICAM1,MID1IP1,VEGFA
IL22		cytokine		-0.586	0.00576	CCL20,CLDN1,CXCL8,HBEGF,HMOX1,HSPA5	79 (16)
PLA2G10		enzyme		-0.577	0.0417	HOXC13,KPNA2,VEGFA,ZCCHC7
STAT4		transcription regulator		-0.564	0.0296	AHNAK,GJA1,IRF1,ISG20,PEX13,SAT1,VEGFA
TBX2		transcription regulator		-0.563	7e-06	ATF5,BHLHE40,CDC6,DDIT3,E2F7,E2F8,PRC1,TRIB3
CREM		transcription regulator		-0.557	0.00101	BHLHE40,CSRNP1,CXCL8,DUSP1,IRS2,NOTCH1,SPTY2D1,VEGFA	86 (16)
alitretinoin		chemical drug		-0.556	0.0173	CCL20,DUSP1,IRF1,RXRA,SMAD3,SREBF1
ABT-737		chemical drug		-0.555	0.000146	CXCL8,GADD45A,IRF1,TNFRSF10B	109 (17)
aldosterone		chemical - endogenous mammalian		-0.555	0.000514	CTGF,DUSP1,ICAM1,IRS1,IRS2,NFKBIA,SGK1,TSC22D3	107 (19)
allopurinol		chemical drug		-0.555	0.00527	ABCC2,BIRC3,EFEMP2,HMOX1,UPP1
miR-30c-5p (and other miRNAs w/seed GUAAACA)		mature microRNA		-0.555	0.0157	CTGF,IDH1,IRS2,TNFAIP2,TNFRSF10B
IL12 (complex)		complex		-0.544	0.000102	CCL20,CXCL8,EBI3,GJA1,ICAM1,IL12A,IL7R,IRF1,ISG20,SMAD3,VEGFA	108 (15)
mitomycin C		chemical drug		-0.538	0.000148	BIRC5,CDC25A,CXCL8,GADD45A,HBEGF,VEGFA	119 (19)
actinomycin D		biologic drug		-0.524	8.63e-12	ABCC2,BIRC2,BIRC3,BIRC5,CTGF,CXCL8,DUSP1,GADD45A,HBEGF,HMGA2,HMOX1,IL7R,IRF1,IRS1,IRS2,JMY,LMNB1,THRA,TNFAIP2,TNFRSF10B,VEGFA	92 (13)
sodium chloride		chemical - endogenous mammalian		-0.513	0.0117	CTGF,CXCL8,HMOX1,ICAM1
SOCS3		phosphatase		-0.509	0.00107	ICAM1,IRF1,IRS1,IRS2,ISG20,SREBF1	131 (19)
1,4-bis[2-(3,5-dichloropyridyloxy)]benzene		chemical toxicant		-0.509	0.00491	ABCC2,ICAM1,MAFF,SAT1,SREBF1,TNFAIP2	6 (2)
E. coli lipopolysaccharide		chemical - endogenous non-mammalian		-0.508	0.00228	CEBPD,CXCL8,EBI3,ICAM1,IL12A	96 (18)
F7		peptidase		-0.507	4.61e-07	CLDN1,CTGF,CXCL8,GADD45A,HBEGF,SERPINB2,VEGFA	73 (15)
SMAD7		transcription regulator		-0.507	4.61e-06	BIRC2,CTGF,FST,GADD45A,HBEGF,HMOX1,ICAM1,MATN2,NFKBIA,SMAD3,VEGFA	88 (17)
5-azacytidine		chemical drug		-0.5	1.69e-08	CDC25A,CLDN1,DUSP1,GADD45A,HBEGF,HK2,HSPA5,HSPA8,IRS2,KEAP1,MAFF,PRAME,TNFRSF10B,UPP1
8-bromo-cAMP		chemical reagent		-0.475	0.0327	CTGF,DUSP1,GJA1,SERPINB2,SGK1,VEGFA
gentamicin		chemical drug		-0.473	0.000103	ABCC2,DDIT3,EGF,GADD45A,H2AFX,HMOX1,HSPA5,ICAM1,IDH1,IRF1,NR1D1,TSC22D1	102 (13)
AGN194204		chemical drug		-0.469	1.15e-05	DUSP1,EMP1,GADD45A,GJA1,H2AFX,HK2,IL7R,IRF1,IRS2,PRC1,XBP1
FOXO1		transcription regulator		-0.466	3.82e-09	BIRC3,BIRC5,CCL20,CTGF,CXCL8,FOSB,GADD45A,HMOX1,HSPA5,ICAM1,IL7R,IRS1,IRS2,KIF18A,NAMPT,NEK2,NUSAP1,PRC1,SERPINB2,SGK1,SLC25A24,SPRY2,SREBF1,TRIB3	117 (19)
RXRA	0.208	ligand-dependent nuclear receptor		-0.464	4.21e-05	ABCC2,CCL20,CEBPD,HBEGF,HMOX1,MID1IP1,NR1D1,RXRA,SAT1,SORBS1,SREBF1,TFAP2A,TNFRSF10B,VEGFA	110 (16)
phorbol myristate acetate		chemical drug		-0.462	0.000145	BIRC3,BIRC5,CCL20,CLDN1,CTGF,CXCL8,DUSP1,EBI3,EGF,FOSB,FST,GEM,GJA1,HBEGF,HMGA2,HSPA5,ICAM1,IL12A,IL7R,IRF1,LAMB3,NFKBIA,PTGER4,RXRA,SERPINB2,SMAD3,SRGN,TNFRSF11B,TSC22D3,USP36,VEGFA	121 (16)
HRAS		enzyme		-0.459	6.32e-10	BIRC3,BIRC5,CDC25A,CEBPD,CTGF,CXCL8,DDIT3,DUSP1,EFEMP2,F2R,FAT1,FOSB,FZD2,GJA1,HMOX1,HSPA8,ICAM1,IL7R,MGME1,NFKBIA,NOTCH1,SERPINB2,SMAD3,SORBS1,SPRY2,SREBF1,THRA,TNFRSF10B,TSC22D1,UBASH3B,VEGFA	107 (16)
pentoxifylline		chemical drug		-0.447	0.000117	CTGF,ICAM1,NFKBIA,TNFRSF10B,VEGFA	74 (15)
EP400		other		-0.447	0.000216	CDC25A,CDC6,E2F7,E2F8,NEK2
ERBB3		kinase		-0.447	0.00107	DUSP1,HBEGF,HMGA2,HMOX1,MATN2,VEGFA	93 (18)
STAT5A		transcription regulator		-0.447	0.0149	BIRC3,FOSB,GADD45A,ICAM1,IL7R,IRF1,LAMB3,SREBF1,SYTL2
RBPJ		transcription regulator		-0.447	0.0428	DUSP1,EGF,IL12A,IL7R,VEGFA
sodium arsenite		chemical drug		-0.446	3.26e-08	ABCC2,BIRC5,CXCL8,DDIT3,GADD45A,GCLM,HMOX1,TNFRSF10B,VEGFA	108 (16)
resiquimod		chemical drug		-0.446	0.000134	CCL20,CXCL8,EBI3,HERPUD1,ICAM1,IL12A,NAMPT,NFKBIA,NFKBIZ,ZC3H12A	76 (13)
PPARD		ligand-dependent nuclear receptor		-0.443	0.00261	ALDH3A2,BIRC5,ICAM1,IL12A,PLP1,SAT1,SREBF1,TNFRSF11B,VEGFA	121 (21)
vemurafenib		chemical drug		-0.44	3.78e-06	BIRC5,CXCL8,SPRY2,TNFRSF10B,VEGFA	74 (13)
CDKN1A		kinase		-0.44	7.44e-06	BIRC2,BIRC5,CDC25A,CDC6,CTGF,DUSP1,H2AFX,HSPA5,LBR,NUSAP1,PRC1,RACGAP1,VEGFA	118 (19)
NR1I3		ligand-dependent nuclear receptor		-0.438	0.00319	ABCC2,ICAM1,MAFF,SAT1,SREBF1,TNFAIP2
CSF2		cytokine		-0.432	1.75e-11	BIRC3,BIRC5,CD180,CDCA2,CHAF1A,CXCL8,DDIT3,E2F7,E2F8,EFEMP2,F2R,F2RL1,FANCA,FANCL,GCLM,HBEGF,HSPH1,ICAM1,NEK2,NFKBIA,NUSAP1,PRC1,PTGER4,RACGAP1,SGK1,TCF4,UPP1,XBP1	129 (22)
SPHK1		kinase		-0.418	0.000333	BIRC2,BIRC3,CTGF,CXCL8,DDIT3	100 (16)
SATB1		transcription regulator		-0.4	0.00175	CEMIP2,EBI3,FOSB,HSPA8,IL7R,SGK1,SMAD3,TSC22D3
gemcitabine		chemical drug		-0.399	0.000162	BIRC5,CDC25A,EGF,HMOX1,NOTCH1,VEGFA	126 (22)
MAPK7		kinase		-0.398	0.000449	CXCL8,DUSP1,HMOX1,SERPINB2,VEGFA	102 (19)
EPAS1		transcription regulator		-0.392	5.62e-07	BHLHE40,BIRC3,CLDN1,CTGF,DDIT3,GJA1,HSPA5,IRS2,MAFF,NAMPT,NOTCH1,SREBF1,TNFRSF11B,VEGFA	128 (19)
hydrogen sulfide		chemical - endogenous mammalian		-0.392	4.69e-05	CXCL8,DDIT3,HMOX1,HSPA5	120 (17)
MMP9		peptidase		-0.392	0.00365	DDIT3,GADD45A,GJA1,ICAM1,VEGFA	83 (16)
FGF1		growth factor		-0.39	4.16e-05	CTGF,FZD2,GCLM,HMOX1,ICAM1,IRS1,NOTCH1,TCF4,VEGFA	121 (18)
Interferon alpha		group		-0.38	0.0145	CDC25A,CXCL8,ICAM1,IL21R,IL7R,IRF1,ISG20,NFKBIA,PRAME,SAT1,SPRY2,TRIB2
PRNP		other		-0.379	6.05e-07	FST,GJA1,H2AFX,HSPA5,HSPA8,IRS1,NFKBIA,NOTCH1,TCF4	108 (14)
RABL6		other		-0.378	2.28e-05	CCNE2,CDC25A,H2AFX,HBEGF,HMOX1,NEK2,PRC1	88 (7)
prednisolone		chemical drug		-0.359	1.26e-05	BIRC2,BIRC3,BTG1,CEBPD,DUSP1,HSPA8,IRS2,ISG20,MAP1LC3B,SGK1,SRGN,TNFRSF11B,TSC22D3	139 (19)
lenalidomide		chemical drug		-0.356	0.00103	DNAJC25,FZD2,HSPA5,NEK6,TCF4,TMEM64,TNFRSF10B,TNFRSF21,XBP1
geldanamycin		chemical - endogenous non-mammalian		-0.351	2.56e-05	BIRC5,CEBPD,CELF2,CXCL8,GJA1,H2AFX,HSPA5,IRF1,IRS1,IRS2	138 (20)
lysophosphatidylcholine		chemical - other		-0.346	1.29e-05	CXCL8,GJA1,HBEGF,ICAM1,PLP1,SREBF1	116 (20)
IRF4		transcription regulator		-0.342	0.00497	CCL20,DDIT3,HSPA8,IL12A,IL7R,IRF1,XBP1	78 (14)
bortezomib		chemical drug		-0.339	1.47e-08	BIRC2,BIRC3,BIRC5,CXCL8,DDIT3,DNAJA1,FANCA,FANCL,GADD45A,HSPA5,ICAM1,IL12A,IRS1,SREBF1,TNFRSF10B,VEGFA,XBP1	112 (17)
dihydrotestosterone		chemical - endogenous mammalian		-0.338	0.000164	ACKR3,CDC6,CTGF,E2F8,EFNA1,EGF,F2R,FAM111B,FST,HK2,IRS2,MAFF,NFKBIA,NOTCH1,PTGER4,SGK1,SMAD3,SREBF1,VEGFA	144 (24)
NFE2L2		transcription regulator		-0.327	9.58e-07	ABCC2,ARHGEF3,CTGF,CUL1,CXCL8,DDIT3,DNAJB5,GCLM,HERPUD1,HMOX1,IDH1,KEAP1,MAFF,MAP1LC3B,NFE2L1,SAT1,SREBF1,SRGN,VEGFA,XBP1	105 (17)
TLR2		transmembrane receptor		-0.32	0.000448	CEBPD,CXCL8,DUSP1,EBI3,GJA1,HMOX1,ICAM1,IRF1,XBP1	110 (18)
HIC1		transcription regulator		-0.32	0.00847	ACKR3,CCNE2,FST,SRGN
NCOA3		transcription regulator		-0.319	7.6e-07	CCNE2,CDC25A,CDC6,HK2,HMOX1,IRF1,IRS1,NFKBIA,SREBF1	138 (20)
capsaicin		chemical drug		-0.319	0.000111	CXCL8,DDIT3,HMOX1,RXRA,TCF4,TNFRSF11B	90 (15)
BCL2		transporter		-0.31	0.0141	CXCL8,GADD45A,ICAM1,NFKBIA,VEGFA
RBL2		other		-0.298	0.00218	CDC25A,CDC6,KIFC1,KPNA2,NEK2,VEGFA	90 (9)
bee venom		chemical - endogenous non-mammalian		-0.293	4.04e-11	CXCL8,DDIT3,FOSB,GADD45A,GEMIN4,ICAM1,IRF1,KIFC1,NFKBIA,NUSAP1,PRC1,SERPINB2,TNFAIP2,TSC22D1	102 (12)
FOXO3		transcription regulator		-0.292	3.25e-07	BIRC5,BTG1,CCNE2,CDC6,CLDN1,CTGF,CXCL8,DDIT3,FOSB,GADD45A,ICAM1,IL12A,IRS2,MXD1,NAMPT,NFKBIA,SGK1,VEGFA	120 (21)
staurosporine		chemical - kinase inhibitor		-0.29	0.0199	CXCL8,HMOX1,ICAM1,SMAD3,VEGFA
AHR		ligand-dependent nuclear receptor		-0.288	0.00291	E2F8,GADD45A,HK2,HSPA5,HSPH1,IRF1,MATN2,NOTCH1,SERPINB2,SREBF1,TNFAIP8L1,VEGFA	116 (18)
BMP2		growth factor		-0.287	0.019	BHLHE40,EGF,FOSB,FST,NOTCH1,TNFRSF11B,VEGFA
MET		kinase		-0.284	0.00291	CXCL8,HBEGF,HMOX1,NFKBIZ,TSC22D1,VEGFA	86 (18)
CTGF	0.207	growth factor		-0.283	0.0126	BIRC2,BIRC5,CTGF,FZD2,VEGFA
FOXM1		transcription regulator		-0.278	0.00191	BIRC5,CCNE2,CDC25A,CDCA2,NEK2,PRC1,VEGFA	114 (15)
(+)-MK-801		chemical drug		-0.277	0.000397	ABCC2,FOSB,GJA1,HSPA5,ICAM1,NFKBIA	77 (15)
EP300		transcription regulator		-0.277	0.00551	ARHGEF3,BIRC5,CDC25A,CXCL8,DUSP1,HMOX1,IL7R,MCF2L,NFKBIA,NOTCH1,TNFRSF10B,VEGFA,XBP1	103 (16)
Immunoglobulin		complex		-0.266	8.38e-05	BIRC3,BIRC5,CEBPD,CXCL8,DUSP1,EBI3,FOSB,HMOX1,ICAM1,IRF1,MAFF,NAMPT,NFKBIA,SAT1,VEGFA,XBP1	109 (17)
lactacystin		chemical - protease inhibitor		-0.254	2.22e-06	CXCL8,DDIT3,DUSP1,GJA1,HMOX1,HSPA5,IL12A,IRS1,IRS2,NFKBIA,SAT1,SREBF1,TNFRSF10B	106 (18)
S-adenosylmethionine		chemical - endogenous mammalian		-0.254	0.00137	GCLM,HMOX1,SMAD3,SREBF1	114 (16)
PD 153035		chemical drug		-0.246	6.47e-06	CXCL8,DDIT3,HSPA5,VEGFA,XBP1	106 (17)
linoleic acid		chemical - endogenous mammalian		-0.246	4.07e-05	DDIT3,DUSP1,HSPA5,ICAM1,NFKBIA,RXRA,VEGFA	97 (18)
quercetin		chemical drug		-0.243	1.38e-05	ABCC2,ARRDC4,BIRC5,CXCL8,EGF,HMOX1,HSPA5,ICAM1,NFE2L1,TNFRSF10B	115 (22)
VEGFA	-0.128	growth factor		-0.229	0.00206	BIRC5,CTGF,CXCL8,FOSB,GJA1,HBEGF,HMOX1,HSPA5,ICAM1,NOTCH1,VEGFA	90 (17)
EZH2		transcription regulator		-0.228	8.07e-05	ACKR3,BIRC3,CCNE2,CUL1,CXCL8,EFNA1,FANCB,FOXF2,HOXC13,ICAM1,LAMB3,NFKBIA,SMAD3,VEGFA,WTAP	125 (15)
EIF2AK2		kinase		-0.227	6.76e-08	BHLHE40,BIRC2,BIRC5,CEBPD,CXCL8,DDIT3,IRF1,IRS2,ISG20,NFKBIA,SP140	107 (14)
POMC		other		-0.225	0.00992	DUSP1,HMOX1,ICAM1,SMAD3,TCF4	90 (18)
MAPK14		kinase		-0.218	7.27e-06	CEBPD,CXCL8,DUSP1,EFNA1,GADD45A,GJA1,HMOX1,ICAM1,IL12A,SGK1,SREBF1,VEGFA	115 (18)
TP53		transcription regulator		-0.206	1.29e-12	ABCC2,BHLHE40,BIRC2,BIRC3,BIRC5,BTG1,CARS,CCNE2,CDC25A,CDC6,CEBPD,CTGF,CXCL8,DDIT3,DNAJB5,DUSP1,E2F8,EFNA1,EGF,F2R,FAT1,GADD45A,GJA1,H2AFX,HBEGF,HK2,HMOX1,HSPA8,HSPH1,ICAM1,IDH1,IL12A,IL21R,IRS1,KIFC1,KPNA2,LBR,NAMPT,NEK2,NFKBIA,NOTCH1,NUSAP1,PGM3,PRC1,PRKAB2,PRKAG2,RACGAP1,SAT1,SERPINB2,SGK1,SGTB,SORBS1,SREBF1,TCF4,THRA,TNFAIP2,TNFRSF10B,TRIB3,TSC22D3,UPP1,VEGFA,XBP1,ZC3H12A	119 (19)
ZBTB16		transcription regulator		-0.198	1.89e-05	CD180,F2R,F2RL1,IL21R,IL7R,LMO4,NFKBIZ,TNFAIP8L1,TSC22D1,TSC22D3
cephaloridine		chemical drug		-0.194	8.35e-08	ABCC2,CCL20,CCNE2,CDC6,CTGF,E2F8,HMOX1,HSPH1,LAMB3,PEX13,TRIB3
fatty acid		chemical - endogenous mammalian		-0.19	1.29e-05	CXCL8,DDIT3,HMOX1,HSPA5,IRS1,NFKBIA,RXRA,SREBF1,TNFRSF10B	113 (18)
SP1		transcription regulator		-0.161	1.41e-07	ALDH3A2,BIRC5,CCL20,CEBPD,CTGF,CXCL8,F2R,FOXF2,GJA1,HBEGF,HK2,HMOX1,HSPA5,ICAM1,IL12A,IL21R,IRF1,NFKBIA,PTGER4,SGK1,SLC31A1,SMAD3,SREBF1,TNFRSF10B,VEGFA	118 (20)
REL		transcription regulator		-0.159	0.00126	AP5Z1,BIRC5,CDC6,CXCL8,HBEGF,ICAM1,IL12A,NFKBIA,SORBS1,TNFRSF10B	106 (19)
SYK		kinase		-0.155	1.5e-08	BIRC3,CXCL8,FST,GADD45A,IRF1,JMY,SREBF1,TRIB2,TSC22D1,TSC22D3,VEGFA	124 (19)
MAPK9		kinase		-0.152	6.49e-05	BIRC3,CTGF,CXCL8,EGF,GADD45A,IL12A,ISG20,MARCKSL1,SREBF1,THRA	118 (17)
UBE2I		enzyme		-0.152	0.000535	CEBPD,IRF1,SGK1,XBP1	92 (7)
RETN		other		-0.152	0.00389	CTGF,HMOX1,ICAM1,SREBF1	123 (22)
gentamicin C		chemical drug		-0.152	0.00947	ABCC2,BIRC3,EFEMP2,UPP1
zymosan		chemical - endogenous non-mammalian		-0.152	0.0123	CXCL8,HMOX1,RXRA,THRA
Nfat (family)		group		-0.152	0.0443	CXCL8,F2RL1,HBEGF,ICAM1
S100A9		other		-0.149	8.35e-05	BHLHE40,CCNE2,CXCL8,EFNA1,ICAM1,MCF2L,MYCT1,PLK3,SGK1,VGF	58 (8)
herbimycin		chemical - kinase inhibitor		-0.144	2.52e-06	CTGF,CXCL8,DUSP1,F2R,ICAM1,IRS1,TNFRSF11B	116 (19)
seocalcitol		chemical drug		-0.128	0.000162	BIRC5,GADD45A,PEX13,SGK1,TFAP4,VEGFA	61 (7)
RIPK2		kinase		-0.12	0.0136	ICAM1,LMO4,MARCKSL1,SREBF1
NGF		growth factor		-0.112	0.0103	DUSP1,GADD45A,HMOX1,SHTN1,TFAP2A,VEGFA,VGF,XBP1
PPARGC1A		transcription regulator		-0.107	0.0168	CEBPD,HK2,IRS2,RXRA,SREBF1,THRA,TRIB3,VEGFA
SIRT6		enzyme		-0.106	0.000906	BIRC3,BIRC5,CXCL8,IRS2,SREBF1	128 (20)
CEBPD	-3.121	transcription regulator		-0.106	0.00187	BIRC5,CCL20,CEBPD,CXCL8,DDIT3,XBP1	91 (13)
leukotriene D4		chemical - endogenous mammalian		-0.106	0.00588	CXCL8,DUSP1,GEM,HBEGF	84 (16)
INHA		growth factor		-0.106	0.0498	CTGF,FST,MATN2,SGK1
doxorubicin		chemical drug		-0.105	3.71e-08	BHLHE40,BIRC2,BIRC3,BIRC5,BTG1,CTGF,CXCL8,DDIT3,DUSP1,EFEMP2,GADD45A,H2AFX,HBEGF,HMOX1,IRF1,NFKBIA,PRC1,SMAD3,TFAP2A,TNFRSF10B,UPP1,VEGFA	108 (17)
PML		transcription regulator		-0.089	6.76e-05	BIRC5,DNAJB9,GADD45A,GCLM,HMOX1,MAFF,RXRA,SREBF1,SUMO2	112 (19)
galactosylceramide-alpha		chemical reagent		-0.08	0.00481	CTGF,EBI3,IL12A,IRF1	99 (16)
TP73		transcription regulator		-0.078	7.91e-05	BHLHE40,BIRC2,BIRC5,DDIT3,DUSP11,FST,GAB2,GADD45A,HBEGF,NOTCH1,PRKAG2,PTPN3,SAT1,TNFAIP2,TNFRSF10B,VEGFA	121 (16)
F2RL1	0.929	G-protein coupled receptor		-0.07	0.000193	CTGF,CXCL8,F2RL1,HBEGF,SERPINB2,VEGFA	82 (15)
nicotine		chemical drug		-0.059	0.0124	BIRC5,CTGF,CXCL8,GJA1,HMOX1,HSPA8,ICAM1
VIP		other		-0.059	0.0141	CEBPD,CXCL8,EGF,IRF1,NFKBIA
FAS		transmembrane receptor		-0.058	9.94e-06	BIRC2,BIRC3,BIRC5,CCL20,CEBPD,CTGF,CXCL8,EFNA1,F2RL1,FOSB,ICAM1,IRF1,NFKBIA,PTGER4,SERPINB2,TNFRSF11B,VEGFA	104 (13)
BDNF		growth factor		-0.055	0.000284	BHLHE40,DNAJB5,DUSP1,FOSB,HSD17B12,HSPA2,HSPA5,PLP1,SPRY2,THRA,TNFRSF11B,TRIB2,VGF	97 (14)
glucocorticoid		chemical drug		-0.054	0.0006	CEBPD,CTGF,CXCL8,DDIT3,DUSP1,HMOX1,ICAM1,NFKBIA,SGK1,TNFRSF11B,TSC22D3,VEGFA	100 (15)
N-Ac-Leu-Leu-norleucinal		chemical - protease inhibitor		-0.054	0.00065	CDC25A,CXCL8,DDIT3,ICAM1,NFKBIA,SREBF1	110 (21)
lovastatin		chemical drug		-0.05	0.000118	BIRC5,CTGF,DDIT3,HMOX1,IRF1,PLP1,SMAD3,SREBF1,TNFRSF11B	97 (16)
NR4A1		ligand-dependent nuclear receptor		-0.031	0.000141	BIRC5,DDIT3,HMOX1,ICAM1,MARCKSL1,NFKBIA,RXRA,SAT1,SMAD3,SREBF1	88 (15)
proteasome inhibitor PSI		chemical - protease inhibitor		-0.03	4.85e-05	DDIT3,HMOX1,HSPA5,SMAD3,TNFRSF10B	77 (8)
Lh		complex		-0.027	0.000515	CXCL8,DUSP1,FST,GEM,GJA1,HK2,MAP1LC3B,SGK1,TNFRSF11B,UPP1,VEGFA	110 (18)
Pka		complex		-0.02	1.89e-05	BIRC5,CTGF,DDIT3,DUSP1,GJA1,HMOX1,IRF1,SGK1,SREBF1,TNFRSF11B	109 (18)
IFNB1		cytokine		-0.016	0.00522	BHLHE40,CXCL8,EBI3,F2R,IL12A,IRF1,ISG20,NOTCH1,SERPINB2,SPRY2	82 (14)
DETA-NONOate		chemical reagent		-0.009	6.56e-06	BIRC2,BIRC3,CXCL8,DUSP1,HMOX1,ICAM1,TNFRSF11B	111 (18)
SAMSN1		other		0	3.3e-07	HBEGF,IL12A,IRF1,ISG20,LMO4,NFKBIZ,TCF4,TSC22D1,XBP1,ZC3H12A	66 (7)
PTPRJ		phosphatase		0	6.67e-05	CEBPD,HBEGF,IL12A,NFKBIZ,TSC22D1,ZC3H12A	64 (8)
DOCK8		other		0	0.000292	IRF1,ISG20,LMO4,NFKBIZ,TCF4,TSC22D1
WISP2		growth factor		0	0.000593	CLDN1,CTGF,LAMB3,SMAD3,XBP1
S-nitroso-N-acetyl-DL-penicillamine		chemical reagent		0	0.000611	BIRC5,DDIT3,HMOX1,SUMO2	90 (14)
GAST		other		0	0.000694	ABCC2,DNAJA1,HBEGF,HERPUD1,NFKBIA,SERPINB2	64 (7)
NFATC2		transcription regulator		0	0.00136	EBI3,IL12A,IRF1,ISG20,LMO4,NFKBIA,NFKBIZ,TCF4,TSC22D1	85 (11)
mevalonic acid		chemical - endogenous mammalian		0	0.00152	ICAM1,SMAD3,SREBF1,VEGFA	109 (20)
WWTR1		transcription regulator		0	0.00184	CTGF,CXCL8,GJA1,ICAM1	60 (7)
SOCS1		other		0	0.00191	CXCL8,DUSP1,ICAM1,IRF1,IRS1,IRS2,ISG20	79 (14)
ouabain		chemical drug		0	0.00241	DDIT3,HSPA5,HSPA8,TNFRSF10B	103 (17)
Notch		group		0	0.00346	BIRC5,DUSP1,NOTCH1,SMAD3,VEGFA	111 (19)
NR4A2		ligand-dependent nuclear receptor		0	0.00407	CCL20,CXCL8,HMOX1,SMAD3,TSC22D3	78 (9)
BAPTA-AM		chemical reagent		0	0.00418	CXCL8,DDIT3,HSPA5,ICAM1	93 (17)
2,3,4,7,8-pentachlorodibenzofuran		chemical toxicant		0	0.00481	EGF,GADD45A,HSPA2,IDH1
glutathione		chemical - endogenous mammalian		0	0.00668	DDIT3,HMOX1,TNFRSF10B,VEGFA	110 (17)
NKX2-3		transcription regulator		0	0.00839	BATF2,BTG1,CSRNP1,CXCL8,F2RL1,IL7R,SYT11,TNFAIP8L1
erlotinib		chemical drug		0	0.00896	CXCL8,ICAM1,NFKBIA,TNFRSF10B	99 (15)
SYVN1		transporter		0	0.00926	BHLHE40,DUSP1,IL7R,PPP1R15B,SLC39A10,TRERF1
napabucasin		chemical drug		0	0.01	BIRC5,CXCL8,EGF,NOTCH1
PDX1		transcription regulator		0	0.0124	ARRDC4,EFNA1,GCLM,HSPA5,IDH1,IRS2,TRIB3
fenamic acid		chemical reagent		0	0.0129	ABCC2,BIRC3,EFEMP2,UPP1
ANGPT2		growth factor		0	0.0145	DDIT3,HMOX1,HSPA2,HSPA5,ICAM1,KPNA2,TNFRSF10B
RBL1		transcription regulator		0	0.0179	CDC25A,CDC6,NEK2,NOTCH1
SFTPA1		transporter		0	0.0203	CTGF,FOSB,HBEGF,NAMPT
miR-155-5p (miRNAs w/seed UAAUGCU)		mature microRNA		0	0.0215	CCL20,CHAF1A,CLDN1,CXCL8,HSD17B12,IL12A
MAPK3		kinase		0	0.0258	CXCL8,FOSB,SMAD3,TNFRSF10B
dexamethasone		chemical drug		0.001	1.3e-16	ABCC2,ACKR3,BHLHE40,BIRC2,BIRC3,BIRC5,BTG1,CARS,CCL20,CEBPD,CELF2,CHAF1A,CTGF,CUL1,CXCL8,DDIT3,DUSP1,EDEM1,EFNA1,EGF,F2RL1,FANCA,FOSB,FST,GADD45A,GCLM,GEM,GJA1,HBEGF,HERPUD1,HMOX1,HSPA5,HSPA8,HSPH1,ICAM1,IL12A,IL7R,IRF1,IRS1,IRS2,ISG20,KIFC1,KPNA2,LAMB3,LMO4,LPAR1,MAFF,MID1IP1,MT1X,NFE2L1,NFKBIA,NFKBIZ,PRKAG2,RACGAP1,RXRA,SEC63,SERPINB2,SGK1,SLC25A34,SLC39A10,SMAD3,SREBF1,SRGN,TFAP4,THRA,TNFAIP2,…	121 (15)
CAMP		other		0.007	0.00187	CCL20,CXCL8,HBEGF,ICAM1,IL12A,TNFAIP2	75 (17)
DUSP1	-0.279	phosphatase		0.01	0.000125	CCL20,CXCL8,DUSP1,ICAM1,IRF1,ISG20,MXD1,SERPINB2	78 (15)
FLT3LG		cytokine		0.016	0.00847	BIRC5,ICAM1,IL7R,TCF4	102 (10)
deoxynivalenol		chemical toxicant		0.017	3.47e-05	CLDN1,CXCL8,HSPA5,ICAM1,XBP1	109 (19)
TAF4		transcription regulator		0.025	0.00128	CLDN1,CTGF,EPGN,HBEGF,MAFF,MXD1
Mek		group		0.035	0.0108	BIRC5,CTGF,CXCL8,HMGA2,IRF1,MAFF,SPRY2,TNFRSF10B
cytarabine		chemical drug		0.055	2.52e-05	CD180,CDC25A,GADD45A,ICAM1,IL12A,THRA,TNFRSF10B	102 (13)
SB203580		chemical - kinase inhibitor		0.057	2.22e-09	BIRC5,CCL20,CEBPD,CTGF,CXCL8,DDIT3,DUSP1,EBI3,EFNA1,EGF,EMP2,FOSB,GADD45A,GJA1,HMOX1,HSPA5,ICAM1,IRF1,ISG20,MXD1,NAMPT,SGK1,SMAD3,TNFRSF11B,VEGFA	118 (18)
mir-17		microRNA		0.063	0.00327	BIRC2,BIRC3,CTGF,CXCL8,H2AFX	102 (19)
PPARG		ligand-dependent nuclear receptor		0.065	2.98e-08	BIRC5,CCPG1,CTGF,CXCL8,FST,GIPR,HK2,HMOX1,ICAM1,IDH1,IL12A,IRS1,IRS2,LAMB3,NR1D1,SAT1,SGK1,SORBS1,SREBF1,TCF4,TRERF1,TRIB3,TSC22D3,VEGFA	122 (18)
TP63		transcription regulator		0.074	2.19e-07	BHLHE40,CXCL8,EMP1,F2R,FANCA,FST,GADD45A,HBEGF,HK2,HMGA2,HSPA8,MAFF,MDC1,NOTCH1,PRKAG2,RACGAP1,SERPINB2,SMAD3,TNFRSF10B,VEGFA	114 (18)
E2F1		transcription regulator		0.074	0.000106	BIRC5,CCNE2,CDC25A,CDC6,DDIT3,DUSP1,E2F8,GINS1,HSPA8,ICAM1,IRS1,IRS2,JMY,MDC1,NFKBIA,NUSAP1,RACGAP1,VEGFA	136 (20)
LEP		growth factor		0.099	0.000102	BIRC5,GADD45A,HSPA5,ICAM1,IDH1,IL12A,IRS1,IRS2,MAP1LC3B,NAMPT,NOTCH1,PLP1,PRKAB2,SREBF1,TNFRSF11B,VEGFA,VGF	133 (21)
imiquimod		chemical drug		0.099	0.0061	CXCL8,HMOX1,ICAM1,IL12A,ISG20	75 (17)
NFKBIA	-0.327	transcription regulator		0.1	7.17e-12	ACKR3,BIRC2,BIRC3,CCL20,CCNE2,CDC25A,CDC6,CEBPD,CXCL8,DDIT3,FOXF2,GADD45A,HK2,HMOX1,HSPA5,HSPA8,ICAM1,IL12A,IL7R,IRF1,NFKBIA,SAT1,SERPINB2,SGK1,TNFAIP2,TNFRSF10B,TNFRSF11B,VEGFA	113 (17)
calcitriol		chemical drug		0.1	1.11e-10	ARHGEF3,BIRC2,BIRC5,CCL20,CDC6,CEBPD,CHAF1A,CXCL8,DUSP1,F2RL1,GADD45A,GEM,HBEGF,HK2,IDH1,IL12A,KPNA2,LPAR1,NEK2,NFKBIA,NUSAP1,PRC1,RACGAP1,RXRA,SPRY2,SREBF1,THRA,TNFRSF10B,TNFRSF11B,VEGFA	108 (16)
PTGER2		G-protein coupled receptor		0.113	7.46e-05	CXCL8,H2AFX,KIF18B,NEK2,NUSAP1,PRC1,RACGAP1,VEGFA	105 (10)
mir-8		microRNA		0.115	0.00671	CCNE2,FOXF2,HMOX1,SNHG15,SPRY2,XBP1
FOXO4		transcription regulator		0.117	0.00802	CTGF,GADD45A,NAMPT,SGK1,VEGFA	63 (7)
oleic acid		chemical - endogenous mammalian		0.131	4.2e-07	CXCL8,DDIT3,DUSP1,GADD45A,HK2,HMOX1,HSPA5,ICAM1,NFKBIA,RXRA,SREBF1	118 (19)
zinc		chemical drug		0.132	0.0239	HMOX1,KPNA2,NFKBIA,SERPINB2
PTH		other		0.151	5.85e-05	AHNAK,BHLHE40,CTGF,DDIT3,DUSP1,FOSB,GJA1,HSPA5,SMAD3,TNFRSF11B	131 (21)
sorafenib		chemical drug		0.152	0.00137	ATF5,CXCL8,DDIT3,HSPA5	102 (20)
ICAM1	-0.08	transmembrane receptor		0.152	0.00262	ICAM1,NOTCH1,SREBF1,VEGFA	109 (16)
LCN2		transporter		0.152	0.00291	ATF5,CCL20,HMOX1,RXRA,TNFRSF11B	58 (7)
lomustine		chemical drug		0.152	0.01	ABCC2,BIRC3,TNFRSF10B,UPP1
CTLA4		transmembrane receptor		0.152	0.0129	CXCL8,EBI3,ICAM1,KPNA2
vancomycin		biologic drug		0.152	0.0288	BIRC3,EFEMP2,HMOX1,UPP1
EBF1		transcription regulator		0.152	0.0313	HK2,IRF1,IRS1,PRKAG2,SREBF1
Mapk		group		0.156	0.0136	CXCL8,GJA1,HMOX1,IRS1,VEGFA
RAC1		enzyme		0.16	0.000535	CDC25A,CTGF,CXCL8,DUSP1,HMOX1,ICAM1,VEGFA	109 (18)
corticosterone		chemical - endogenous mammalian		0.162	0.0219	CTGF,DDIT3,HSPA5,SGK1,XBP1
SQSTM1		transcription regulator		0.169	2.17e-06	HBEGF,HMOX1,IRF1,KEAP1,MAP1LC3B,NFKBIA,TSC22D1	67 (10)
troglitazone		chemical drug		0.17	2.96e-06	BIRC3,BIRC5,CARS,CDC25A,CEBPD,CXCL8,DDIT3,GADD45A,HMOX1,HSPA5,ICAM1,IRS1,NFKBIA,RACGAP1,SLC39A10,SORBS1,TRIB3,VEGFA	107 (15)
tyrphostin AG 1478		chemical - kinase inhibitor		0.176	0.0142	CXCL8,EGF,HBEGF,ICAM1
simvastatin		chemical drug		0.208	2.46e-08	BIRC5,CCL20,CTGF,CXCL8,F2R,GJA1,HMOX1,ICAM1,IRF1,MAP1LC3B,NFKBIA,ST6GALNAC4,TNFRSF10B,TNFRSF11B,UNC13A,VEGFA	112 (16)
HDL		complex		0.208	0.000408	CXCL8,DDIT3,HSPA5,ICAM1,SREBF1	113 (19)
NR1H2		ligand-dependent nuclear receptor		0.208	0.0355	NFKBIA,SREBF1,THRA,VEGFA
MAP3K7		kinase		0.212	0.00365	BIRC3,CCL20,CXCL8,HMOX1,IRF1	101 (14)
anacardic acid		chemical - endogenous non-mammalian		0.218	5.76e-06	BIRC5,CXCL8,DDIT3,HSPA5
5-hydroxytryptamine		chemical - endogenous mammalian		0.218	0.000369	CTGF,CXCL8,F2R,HBEGF,ICAM1,SERPINB2	89 (17)
miR-17-5p (and other miRNAs w/seed AAAGUGC)		mature microRNA		0.225	0.00896	BIRC5,CXCL8,H2AFX,VEGFA	75 (6)
KITLG		growth factor		0.232	0.00107	BIRC5,BTG1,CTGF,CXCL8,GJA1,HMOX1,KPNA2,MID1IP1,NFKBIA,TSC22D3	120 (20)
U0126		chemical - kinase inhibitor		0.233	5.13e-11	ACKR3,APC2,BHLHE40,BIRC3,BIRC5,CCNE2,CEBPD,CELSR2,CTGF,CXCL8,DDIT3,DUSP1,EGF,EMP1,FOSB,GJA1,HBEGF,HERPUD1,HMOX1,HSPA5,ICAM1,IRF1,SERPINB2,SGK1,SMAD3,TNFRSF11B,TSC22D1,TSC22D3,VEGFA	117 (20)
NOTCH1	0.212	transcription regulator		0.238	3.55e-05	BIRC2,BIRC3,CEBPD,CTGF,CXCL8,FOSB,HMOX1,ICAM1,IL7R,IRF1,NOTCH1,SPRY2,VEGFA	114 (16)
NOS2		enzyme		0.238	0.000919	BIRC5,CXCL8,GJA1,HMOX1,IRS1,IRS2,LPAR1,NFKBIA,VEGFA	128 (19)
TNFAIP3		enzyme		0.239	2.94e-05	BIRC3,BIRC5,CCL20,CXCL8,ICAM1,NFKBIA	89 (15)
losartan potassium		chemical drug		0.243	0.000666	CTGF,CXCL8,EGF,GJA1,HSPA5,VEGFA,XBP1	125 (19)
NR3C2		ligand-dependent nuclear receptor		0.243	0.00416	CTGF,CXCL8,ICAM1,SGK1,TSC22D3,VEGFA	141 (18)
beta-estradiol		chemical - endogenous mammalian		0.244	2.37e-17	AARS,ACKR3,ATF5,BHLHE40,BIRC3,BIRC5,BTG1,CCL20,CCNE2,CDC25A,CDC6,CEBPD,CELF2,CEMIP2,CHAF1A,CLDN1,CTGF,CXCL8,DDIT3,DUSP1,EFNA1,EGF,EMP1,F2RL1,FOSB,FST,FZD2,GAB2,GADD45A,GEM,GJA1,HBEGF,HERPUD1,HMGA2,HMOX1,HSD17B12,HSPA2,HSPA5,HSPA8,HSPH1,ICAM1,IL7R,IRF1,IRS1,IRS2,KPNA2,MATN2,MT1X,MXD1,NAMPT,NFKBIA,NOTCH1,PITPNM2,PRC1,PTGER4,RXRA,SGK1,SMAD3,SNN,SPRY2,ST6GALNAC4,SYT11,TCF4,THRA,TMEM164,TMEM245,TMF1,T…	151 (22)
E2F3		transcription regulator		0.254	0.000575	BIRC5,CCL20,CDC25A,CDC6,FST,LBR,MT1X,RALGPS2,TNFAIP2	88 (7)
Tgf beta		group		0.255	0.0175	BHLHE40,CTGF,CXCL8,FST,HMOX1,MXD1,TNFRSF11B,VEGFA
RAF1		kinase		0.26	1.68e-07	BTG1,CDC25A,CDC6,CLDN1,EMP1,HBEGF,HMGA2,IL12A,MCF2L,MXD1,SERPINB2,SPRY2,ST6GALNAC2,TSC22D1,VEGFA	71 (7)
Vegf		group		0.269	6.53e-15	ACKR3,BIRC5,CCNE2,CDC25A,CDC6,CLDN1,CXCL8,DDIT3,DNAJB9,EFNA1,EMP1,EMP2,FOSB,FST,GEM,HBEGF,HERPUD1,HK2,HMOX1,ICAM1,IRF1,ISG20,LPAR1,NAMPT,NEK2,NOTCH1,PRC1,RNF187,SERPINB2,SGK1,TNFRSF10B,TNFRSF11B,TRIB2,VEGFA	119 (18)
cadmium chloride		chemical toxicant		0.272	0.000542	DDIT3,GADD45A,HMOX1,HSPA5,LPAR1	106 (16)
PD98059		chemical - kinase inhibitor		0.276	7.62e-13	ABCC2,BATF2,BIRC5,CCL20,CCNE2,CDC25A,CEBPD,CTGF,CXCL8,DDIT3,DUSP1,EMP1,F2R,FOSB,GADD45A,GJA1,HBEGF,HMGA2,HMOX1,HSPA5,ICAM1,IL12A,MCF2L,MXD1,SERPINB2,SMAD3,SPRY2,SREBF1,ST6GALNAC2,TNFRSF10B,TSC22D1,TSC22D3,VEGFA	114 (18)
N-nitro-L-arginine methyl ester		chemical drug		0.288	0.000212	CTGF,CXCL8,GJA1,HMOX1,ICAM1,NFKBIA,VEGFA	119 (20)
17-alpha-ethinylestradiol		chemical drug		0.289	0.0168	AARS,ABCC2,H2AFX,PLK3,SGK1,VEGFA
decitabine		chemical drug		0.298	0.000611	ABCC2,BIRC3,BTG1,CTGF,DUSP1,FOXF2,HBEGF,HK2,IL7R,NEK2,NFKBIA,PRAME,SAT1,SGK1,TFAP2A,TFAP4,TSC22D1	127 (22)
LPL		enzyme		0.302	0.0003	CXCL8,ICAM1,IRS1,IRS2,VEGFA	101 (18)
F3		transmembrane receptor		0.303	3.07e-05	CTGF,CXCL8,GJA1,HMGA2,ICAM1,UBASH3B,VEGFA	101 (17)
sphingosine-1-phosphate		chemical - endogenous mammalian		0.303	0.00702	CTGF,CXCL8,ICAM1,RXRA,TNFRSF11B	91 (18)
CTNNB1		transcription regulator		0.316	0.000776	ALDH3A2,BHLHE40,BIRC5,CCNE2,CEMIP2,CTGF,CXCL8,DDIT3,F2R,FST,GJA1,IRS1,JMY,KIFC1,MAP1LC3B,NOTCH1,RTL9,SGK1,TCF4,TNFRSF11B,TSC22D1,VEGFA	138 (20)
FSH		complex		0.322	7.42e-06	ALDH3A2,CTGF,DNAJB9,DUSP1,EFNA1,FOSB,FST,GEM,HK2,ISG20,MAP1LC3B,MT1X,SGK1,TNFRSF10B,TNFRSF11B,UPP1,VEGFA,VGF	135 (23)
BMP7		growth factor		0.324	0.00128	BIRC5,CEBPD,CXCL8,GJA1,ICAM1,IRS1,VEGFA	82 (16)
ARNT2		transcription regulator		0.333	0.00173	CELF2,EGF,ICAM1,LAMB3,PLP1,SMAD3,SNN,TSC22D3,VEGFA
entinostat		chemical drug		0.334	0.0105	BIRC5,DUSP1,H2AFX,TNFRSF10B
miR-34a-5p (and other miRNAs w/seed GGCAGUG)		mature microRNA		0.339	0.000769	BIRC5,CDC25A,ICAM1,NOTCH1,VEGFA	109 (13)
cyclosporin A		biologic drug		0.358	5.44e-07	ABCC2,BIRC3,CTGF,CXCL8,EFEMP2,EGF,FOSB,FST,GJA1,H2AFX,HERPUD1,HMOX1,HSPA5,ICAM1,IL12A,LBR,NFKBIA,RXRA,SREBF1,UPP1,VEGFA	104 (18)
Ige		complex		0.359	3.54e-05	BIRC5,CXCL8,EBI3,F2R,HBEGF,HMOX1,HSD17B12,ICAM1,IL7R,MARCKSL1,MCF2L,NFKBIA,PLK3,SERPINB2,TNFRSF11B	96 (14)
RET		kinase		0.369	0.000781	CCL20,CXCL8,DNAJA1,GJA1,HSPA8,HSPH1,VGF	82 (13)
ANGPT1		growth factor		0.371	0.00184	BIRC5,DUSP1,ICAM1,VEGFA	109 (19)
ARHGAP21		other		0.378	1.35e-06	IL12A,IRF1,ISG20,LMO4,NFKBIZ,TCF4,TSC22D1
SASH1		other		0.378	4.07e-05	IL12A,IRF1,ISG20,LMO4,NFKBIZ,TCF4,TSC22D1
HSPA5	-0.191	enzyme		0.388	2.28e-07	BIRC5,DDIT3,HSPA5,HSPA8,MAP1LC3B,PLP1,SREBF1,XBP1	86 (14)
ethylene glycol tetraacetic acid		chemical reagent		0.391	0.00167	BIRC3,CXCL8,DDIT3,HSPA5	111 (16)
P38 MAPK		group		0.398	2.28e-06	BATF2,BIRC5,CEBPD,CTGF,CXCL8,DDIT3,DUSP1,FST,GJA1,HMOX1,HSPA5,ICAM1,IL12A,SERPINB2,SGK1,SMAD3,TNFRSF10B,VEGFA	114 (18)
R5020		chemical reagent		0.401	8.8e-05	BIRC3,CTGF,HBEGF,IRS2,MT1X,NFKBIA,SGK1	115 (19)
bucladesine		chemical toxicant		0.409	0.00259	CXCL8,DUSP1,FST,GEM,HMOX1,ICAM1,IRS2,LAMB3,PTGER4,SMAD3,SRGN,VGF	102 (19)
L-triiodothyronine		chemical - endogenous mammalian		0.419	0.0307	CTGF,DUSP1,EFNA1,EGF,NR1D1,SORBS1,SREBF1,THRA,TMF1,VGF
MAPK8		kinase		0.436	0.00175	BIRC3,CTGF,CXCL8,DUSP1,EGF,GADD45A,HMOX1,TSC22D3	101 (18)
Map3k7		kinase		0.447	0.00164	BHLHE40,HBEGF,ISG20,NFKBIZ,TSC22D1
captopril		chemical drug		0.447	0.00327	ABCC2,BIRC5,EFEMP2,HMOX1,UPP1	52 (7)
POU2F2		transcription regulator		0.447	0.00702	GGA2,IL12A,TNFAIP2,TNFRSF21,XBP1
SLC13A1		transporter		0.447	0.00734	EDEM1,HK2,HSPA5,HSPA8,XBP1
mir-223		microRNA		0.447	0.0313	CD180,EGF,EMP1,ICAM1,SERPINB2
EDN1		cytokine		0.45	4.42e-07	CDC25A,CTGF,CXCL8,FOSB,FST,GJA1,HBEGF,HSPA5,HSPA8,ICAM1,MARCKSL1,PTGER4,SERPINB2,VEGFA	117 (22)
CXCL8	-0.368	cytokine		0.455	0.000694	ACKR3,CXCL8,ICAM1,NFKBIA,SREBF1,TNFRSF10B	102 (15)
NR3C1		ligand-dependent nuclear receptor		0.464	2.47e-11	ARHGEF3,BHLHE40,BIRC2,BIRC3,BTG1,CSRNP1,CUL1,CXCL8,DUSP1,EFNA1,EMP1,F2R,F2RL1,GADD45A,GCLM,GEM,HERPUD1,HSD17B12,ICAM1,IDH1,IL12A,IL7R,IRF1,LMO4,NAMPT,NFKBIA,SGK1,SUMO2,TNFAIP2,TNFRSF10B,TNFRSF11B,TNFRSF21,TRIB3,TSC22D3	122 (13)
atorvastatin		chemical drug		0.477	0.000102	ABCC2,CCNE2,CTGF,CXCL8,DUSP1,F2R,FOSB,GJA1,HMOX1,ICAM1,VEGFA	93 (18)
COL18A1		other		0.478	0.000173	EFNA1,F2R,F2RL1,HK2,ICAM1,TNFRSF21,VEGFA	124 (18)
MAP2K1		kinase		0.48	6.51e-06	BIRC2,BIRC3,CTGF,CXCL8,DUSP1,F2R,HSPA5,IRS1,NFKBIA,PLP1,SMAD3,VEGFA	111 (19)
miR-291a-3p (and other miRNAs w/seed AAGUGCU)		mature microRNA		0.488	0.000161	ARHGEF3,CNOT6,HERPUD1,LMNB1,PRC1,TFAP4,VEGFA
temozolomide		chemical drug		0.492	0.000133	CXCL8,DDIT3,H2AFX,NFKBIA,TNFRSF10B	100 (16)
testosterone		chemical - endogenous mammalian		0.497	0.0478	EGF,FOSB,FST,GADD45A,IRS1,IRS2,NFKBIA,SYT11,TNFRSF11B
CCL5		cytokine		0.508	5.15e-09	CXCL8,DUSP1,EGF,EMP1,F2R,F2RL1,IL12A,NAMPT,SERPINB2,SGK1,TUBB4B	94 (16)
PRKAA1		kinase		0.508	3.31e-06	ACKR3,BIRC3,BIRC5,BTG1,CXCL8,EAF2,EGF,LMO4,MATN2,NFKBIA,SMAD3	114 (16)
PRKAA2		kinase		0.509	0.00365	DDIT3,HSPA5,LMO4,NFKBIA,SMAD3,SREBF1	113 (18)
Ro31-8220		chemical - kinase inhibitor		0.512	0.00027	CLDN1,CXCL8,DUSP1,HMOX1,ICAM1	106 (23)
SMAD4		transcription regulator		0.523	5.02e-07	CCL20,CELF2,CTGF,FST,GADD45A,GJA1,HMGA2,HMOX1,ICAM1,LPAR1,NAMPT,NFKBIA,SGK1,SMAD3,VEGFA	127 (18)
WT1		transcription regulator		0.533	0.00118	CTGF,EFNA1,FOSB,HBEGF,MT1X,RALGPS2,SMAD3,TFAP2A,TSC22D1,VEGFA
3,3'-diindolylmethane		chemical drug		0.543	0.00027	BIRC5,CDC25A,HMOX1,MAP1LC3B,NFKBIA,TNFRSF10B	114 (15)
CCND1		transcription regulator		0.547	0.00051	AHNAK,BIRC5,CCNE2,CDC6,CDCA2,E2F7,E2F8,EPGN,HSPA8,MAFF,NOTCH1,RACGAP1,TCF4	87 (6)
BIRC3	-0.256	enzyme		0.555	9.68e-05	BIRC3,CXCL8,ICAM1,NFKBIA	90 (14)
Growth hormone		group		0.563	0.00351	CEBPD,DDIT3,IRF1,NAMPT,NFKBIA,NR1D1,PRKAG2,SGK1,TSC22D1	119 (16)
KLF2		transcription regulator		0.573	0.00109	ACKR3,CTGF,CXCL8,EFNA1,GADD45A,NFKBIA,SREBF1,TCF4	103 (16)
FGF2		growth factor		0.578	0.00281	BIRC5,CCL20,CDC25A,DDIT3,GADD45A,GJA1,HBEGF,ICAM1,IRS1,NOTCH1,SPRY2,VEGFA,VGF	116 (18)
PP2/AG1879 tyrosine kinase inhibitor		chemical - kinase inhibitor		0.6	9.52e-05	BIRC3,CTGF,CXCL8,DUSP1,HMOX1,ICAM1,VEGFA	83 (17)
ursodeoxycholic acid		chemical - endogenous mammalian		0.62	2.28e-05	ABCC2,CCL20,CTGF,DDIT3,GCLM,IRS1,SREBF1	108 (13)
H89		chemical - kinase inhibitor		0.622	0.00288	CXCL8,DUSP1,GJA1,HMOX1,NFKBIA,SMAD3,VEGFA	122 (24)
PSEN1		peptidase		0.647	0.0357	DUSP1,EMP1,F2R,GJA1,HSPA5,HSPA8,NOTCH1,PRC1,TNFRSF10B,TUBB4B
PS-1145		chemical - kinase inhibitor		0.649	2.76e-09	BIRC2,CXCL8,EBI3,HSPA5,ICAM1,IRF1,NFKBIA	99 (15)
cyclic AMP		chemical - endogenous mammalian		0.65	0.000712	CDC25A,CEBPD,CTGF,DDIT3,GJA1,HBEGF,RXRA,SERPINB2,SREBF1,TNFRSF10B,VGF	114 (17)
celecoxib		chemical drug		0.657	3.22e-05	BIRC2,BIRC5,DDIT3,DNAJB9,GADD45A,HMOX1,HSPA5,ICAM1,TNFRSF10B	116 (18)
TGFB1		growth factor		0.663	9.27e-11	ABCC2,AHNAK,ALDH3A2,BHLHE40,BIRC5,BTG1,CARS,CCL20,CCNE2,CDC25A,CELF2,CELSR2,CTGF,CXCL8,DNAJA1,DUSP1,EGF,EPRS,F2R,F2RL1,FOSB,FZD2,GADD45A,GEM,GJA1,HBEGF,HMGA2,HMOX1,HSPA5,ICAM1,IL12A,IRF1,IRS1,LAMB3,LBR,LPAR1,NAMPT,NEK2,NFKBIA,NOTCH1,NUP62,PKIG,PORCN,PRC1,PTGER4,RACGAP1,RXRA,SGK1,SMAD3,TCF4,TFAP2A,TFAP4,TNFRSF11B,TSC22D1,TSC22D3,TUBB4B,VEGFA,XBP1	137 (20)
3,4,5,3',4'-pentachlorobiphenyl		chemical toxicant		0.664	0.00501	EGF,GADD45A,HSPA2,IDH1,NOTCH1	65 (4)
APC		enzyme		0.689	0.00191	BIRC5,HK2,MXD1,NOTCH1,SGK1,TNFRSF11B,VEGFA	126 (12)
forskolin		chemical toxicant		0.69	2.68e-07	BHLHE40,BIRC5,CEBPD,CTGF,DDIT3,DUSP1,EBI3,FOSB,FST,GAB2,GADD45A,GEM,GJA1,HK2,HMOX1,ICAM1,IRS2,MAP1LC3B,NAMPT,NFKBIA,SAT1,SERPINB2,SGK1,SMAD3,TNFRSF11B,UPP1,VEGFA,VGF	118 (18)
spironolactone		chemical drug		0.703	0.0203	ABCC2,CTGF,ICAM1,VEGFA
ADCYAP1		other		0.705	0.0369	CEBPD,FST,GCLM,IRF1,NFKBIA,TCF4,TSC22D1
TAL1		transcription regulator		0.707	0.000824	CENPU,GINS1,ICAM1,NFKBIZ,NOTCH1,PTGER4,SERPINB2,SPRY2,TUBB4B,ZC3H12A	64 (7)
SIM1		transcription regulator		0.707	0.00734	CELF2,EGF,ICAM1,LAMB3,PLP1,SMAD3,SNN,TSC22D3
cerivastatin		chemical drug		0.714	0.00346	CTGF,CXCL8,HMOX1,ICAM1,VEGFA	88 (18)
15-deoxy-delta-12,14 -PGJ 2		chemical - endogenous mammalian		0.727	3.44e-10	BIRC2,BIRC3,BIRC5,CEBPD,CTGF,CXCL8,DDIT3,GADD45A,GCLM,HMOX1,ICAM1,IRF1,MAP1LC3B,MXD1,NFKBIA,SREBF1,VEGFA	103 (14)
zVAD-FMK		chemical - protease inhibitor		0.728	0.000133	BIRC2,BIRC3,BIRC5,MAP1LC3B,TFAP2A	100 (16)
LGALS3		other		0.728	0.032	ICAM1,IL12A,LMNB1,TCF4
IFNA2		cytokine		0.734	0.00126	ATF5,BIRC5,GEM,HBEGF,IRF1,ISG20,MT1X,TNFRSF10B,VEGFA,XBP1	118 (20)
ADIPOQ		other		0.747	8.35e-05	BIRC5,CCL20,CTGF,CXCL8,DUSP1,HBEGF,HMOX1,ICAM1,NFKBIA,SREBF1	117 (20)
MYOCD		transcription regulator		0.747	0.0299	DDIT3,GJA1,VEGFA,XBP1
DDIT3	-0.354	transcription regulator		0.753	3.51e-09	ATF5,CEBPD,CHAF1A,CXCL8,DDIT3,DNAJA1,HMOX1,HSPA5,IL12A,TNFRSF10B,TRIB3,TSC22D3,XBP1	120 (19)
CLU		other		0.759	4.85e-05	CXCL8,HSPA5,NFKBIA,SMAD3,SREBF1	95 (12)
bromobenzene		chemical toxicant		0.762	3.71e-05	ABCC2,DDIT3,EGF,GADD45A,HMOX1,HSPA5,TSC22D1
SUMO2	0.14	enzyme		0.762	0.00221	HSPA8,IRS1,TNFRSF21,TSC22D3
nifedipine		chemical drug		0.762	0.00308	BIRC5,IRS1,SERPINB2,SGK1,VEGFA	115 (18)
fingolimod		chemical drug		0.762	0.00407	CCL20,CTGF,FOSB,ICAM1,IL12A	88 (14)
clofibrate		chemical drug		0.762	0.0417	CXCL8,GADD45A,HMOX1,SREBF1
TNFSF10		cytokine		0.772	5.27e-05	BIRC2,BIRC3,BIRC5,CXCL8,NFKBIA,TNFAIP2,TNFRSF10B,VEGFA	111 (15)
ADRB		group		0.777	3.09e-06	ARHGEF3,ATF5,BHLHE40,DDIT3,GADD45A,GCLM,HMOX1,ICAM1,IDH1,NEK2,NFKBIA	58 (7)
mifepristone		chemical drug		0.788	3.37e-05	ABCC2,CEBPD,CTGF,DUSP1,FST,GJA1,HBEGF,HSPA5,ICAM1,IRS2,LAMB3,NFKBIA,TNFRSF10B,XBP1	124 (16)
methylprednisolone		chemical drug		0.79	0.000801	ABCC2,ALDH3A2,BTG1,CTGF,DUSP1,EFNA1,EMP1,GADD45A,GCLM,HMOX1,HSD17B12,HSPH1,IDH1,IRF1,MAP1LC3B,SGK1,SNN	111 (14)
dimethyl sulfoxide		chemical drug		0.808	0.00161	ABCC2,BIRC5,CXCL8,DDIT3,HMOX1,IRS2,TNFRSF11B	127 (19)
IL10		cytokine		0.81	0.00355	CCL20,CXCL8,DUSP1,HMOX1,ICAM1,IL12A,IL7R,IRF1,SERPINB2,TSC22D3,TUBB4B,VEGFA	81 (17)
TCF3		transcription regulator		0.816	2.21e-06	BIRC5,CCNE2,E2F8,EAF2,EDEM1,EPRS,GADD45A,H2AFX,IL7R,LMO4,NEK2,NOTCH1,NUSAP1,PRC1,RACGAP1,XBP1,ZC3H12A	28 (4)
GPS2		transcription regulator		0.816	3.77e-05	CCL20,CXCL8,IDH1,NFKBIA,SGK1,TRERF1	88 (7)
PTGER4	0.223	G-protein coupled receptor		0.82	0.00389	CCL20,CXCL8,HERPUD1,ICAM1,IRF1,ISG20,MAFF	109 (13)
phenylephrine		chemical drug		0.849	0.0129	DUSP1,FST,GJA1,THRA
Z-LLL-CHO		chemical - protease inhibitor		0.858	3.39e-06	BIRC3,BIRC5,CTGF,CXCL8,DDIT3,DUSP1,HMOX1,HSPA5,HSPA8,ICAM1,IRS1,IRS2,NFKBIA,RXRA,TNFRSF10B,VEGFA	116 (18)
rosiglitazone		chemical drug		0.861	4.5e-06	CTGF,CXCL8,EBI3,GIPR,HMOX1,HSPA5,ICAM1,IL21R,IL7R,IRF1,IRS1,IRS2,LAMB3,NR1D1,SGK1,SORBS1,SREBF1,TSC22D1,VEGFA	121 (18)
caffeine		chemical drug		0.861	0.000229	CDC25A,CTGF,CXCL8,FOSB,LMNB1,SREBF1	115 (19)
tanespimycin		chemical drug		0.863	0.000251	BIRC3,BIRC5,CXCL8,DDIT3,HSPA5,HSPA8,SREBF1,VEGFA	121 (19)
CYB5R4		enzyme		0.865	0.00012	DDIT3,HMOX1,HSPA5,XBP1	80 (10)
bisindolylmaleimide I		chemical - kinase inhibitor		0.881	1.5e-05	BIRC3,CLDN1,CTGF,CXCL8,HMOX1,HSPA5,ICAM1,NFKBIA,VEGFA	110 (20)
EGLN		group		0.896	0.0204	DYRK4,EFNA1,FAM117B,HK2,VEGFA,ZNF404
lipoteichoic acid		chemical - endogenous non-mammalian		0.902	0.00214	CXCL8,EBI3,HMOX1,ICAM1,TNFRSF11B	83 (16)
PRKAA		group		0.911	0.00202	BIRC5,CLDN1,DUSP1,SREBF1
parthenolide		chemical drug		0.958	0.000785	CXCL8,DDIT3,HMOX1,TNFRSF10B	116 (17)
TSC22D3	-0.369	transcription regulator		0.975	0.00449	CXCL8,DUSP1,ICAM1,SGK1	84 (17)
BMP6		growth factor		1	0.000294	CTGF,HBEGF,HMOX1,MATN2,SLC39A10,VEGFA,XBP1	74 (13)
GNA12		enzyme		1	0.00053	CXCL8,F2R,GCLM,IRS1,LAMB3,VEGFA	129 (22)
PP1		chemical - kinase inhibitor		1	0.00202	CDC6,CXCL8,GJA1,HMOX1	113 (21)
NRF1		transcription regulator		1	0.00551	CCL20,CXCL8,GCLM,HMOX1
SRF		transcription regulator		1	0.0158	CEBPD,CLDN1,CTGF,FOSB,FST,GADD45A,HMOX1,MCF2L,SERPINB2,TUBB4B
LEPR		transmembrane receptor		1	0.0264	BTG1,IRS2,PLP1,SREBF1,TSC22D3,VGF
HMOX1	0.465	enzyme		1.014	0.0174	CXCL8,H2AFX,HMOX1,ICAM1,VEGFA
GW9662		chemical reagent		1.026	0.000212	CTGF,GIPR,HSPA5,IRS2,MID1IP1,NR1D1,SREBF1	114 (16)
TFAP2A	-0.34	transcription regulator		1.029	0.0116	BIRC3,BIRC5,F2R,GEM,VEGFA
pyrrolidine dithiocarbamate		chemical reagent		1.034	1.2e-05	BIRC3,CTGF,CXCL8,GCLM,HMOX1,ICAM1,IRF1,NFKBIA,VEGFA	85 (14)
AGT		growth factor		1.043	0.00103	CCNE2,CDC25A,CTGF,CXCL8,DUSP1,GJA1,HBEGF,HMOX1,ICAM1,IDH1,MATN2,NAMPT,SERPINB2,SGK1,VEGFA	108 (19)
sunitinib		chemical drug		1.06	0.00847	BIRC5,CTGF,ICAM1,LAMB3	103 (14)
ebselen		chemical drug		1.067	2.63e-05	DUSP1,HMOX1,ICAM1,VEGFA	96 (17)
TRIB3	-0.269	kinase		1.067	0.000347	CDC25A,DDIT3,HERPUD1,TRIB3	97 (12)
MAX		transcription regulator		1.067	0.0061	CDC25A,DDIT3,GADD45A,HK2,MYCT1
estradiol benzoate		chemical drug		1.067	0.0123	GJA1,HSPA8,PAQR8,PTGER4
GCG		other		1.067	0.0149	ACKR3,FST,PLK3,SREBF1
lithium chloride		chemical drug		1.067	0.0174	CDC6,CEMIP2,HMOX1,NOTCH1,TNFRSF10B
SMAD3	0.151	transcription regulator		1.088	0.0131	CTGF,FST,HBEGF,HMOX1,LPAR1,MXD1,SMAD3,VEGFA
SMARCB1		transcription regulator		1.091	0.0264	BTG1,CDC6,GADD45A,GJA1,HBEGF,PRKAB2
ETS1		transcription regulator		1.102	0.00817	CTGF,HMOX1,HSPA8,ICAM1,IL12A,IL7R,SRGN,VEGFA	101 (15)
AMPK		complex		1.117	0.00116	BIRC5,CLDN1,CXCL8,GJA1,HMOX1,SREBF1,VEGFA	120 (20)
EHF		transcription regulator		1.117	0.0064	CCL20,HMOX1,TCF4,TNFRSF10B,VEGFA
Sn50 peptide		chemical toxicant		1.121	1.31e-07	BIRC2,BIRC3,BIRC5,CTGF,CXCL8,GJA1,HMOX1,ICAM1,TNFRSF21	110 (16)
4-(2-aminoethyl)benzenesulfonylfluoride		chemical - protease inhibitor		1.127	0.000785	CXCL8,DDIT3,HMOX1,HSPA5	117 (19)
SPTLC2		enzyme		1.131	3.55e-05	CTGF,DDIT3,HSPA5,XBP1	66 (9)
baicalin		chemical - endogenous non-mammalian		1.131	4.25e-05	BIRC5,CCL20,CXCL8,EGF,HMOX1,TNFRSF11B	115 (21)
C3AR1		G-protein coupled receptor		1.131	0.00334	CXCL8,DDIT3,HSPA5,SREBF1	65 (9)
ERBB4		kinase		1.134	0.00015	DDIT3,DUSP1,GADD45A,GJA1,HBEGF,HMGA2,HMOX1	95 (18)
2-amino-5-phosphonovaleric acid		chemical - other		1.134	0.00277	C2CD4C,DUSP1,FOSB,GADD45A,PLK3,PRKAB2,RALGPS2
raloxifene		chemical drug		1.134	0.00758	DUSP1,F2R,HMOX1,MATN2,PLK3,SMAD3,TNFRSF11B	81 (11)
TGFB2		growth factor		1.142	7.98e-05	BHLHE40,CTGF,HBEGF,HMOX1,NOTCH1,SMAD3,TNFRSF11B,VEGFA	119 (17)
carbon tetrachloride		chemical toxicant		1.153	0.00203	ABCC2,CTGF,DDIT3,DUSP1,EGF,GADD45A,HMOX1,ICAM1,SMAD3	116 (20)
DCN		other		1.157	5.77e-06	CTGF,DUSP1,FST,ICAM1,IRS1,SMAD3,VEGFA	122 (17)
TSC1		other		1.172	0.000216	CTGF,DDIT3,HMOX1,IRS1,IRS2	103 (16)
leucine		chemical - endogenous mammalian		1.172	0.000535	BTG1,DDIT3,HERPUD1,SREBF1	62 (5)
VCAN		other		1.188	0.000263	CCL20,CXCL8,EBI3,FST,ICAM1,NFKBIA,RXRA,SMAD3,VEGFA	96 (18)
diphenyleneiodonium		chemical reagent		1.192	0.00106	CXCL8,DDIT3,HMOX1,HSPA5,VEGFA	108 (17)
gefitinib		chemical drug		1.195	7.78e-09	BIRC5,CCNE2,CDC6,CEBPD,CELSR2,CXCL8,EFNA1,EPGN,GJA1,HMOX1,MAFF,NOTCH1,PRC1,TNFRSF10B,VEGFA	135 (24)
n-3 fatty acids		chemical drug		1.195	0.000408	HMOX1,HSPA5,IRS1,IRS2,SREBF1	86 (12)
streptozocin		chemical drug		1.195	0.000882	ALDH3A2,CTGF,EGF,HMOX1,ICAM1,IRS1,IRS2,LMNB1,SREBF1,VEGFA	109 (16)
metformin		chemical drug		1.195	0.00139	CXCL8,DDIT3,HMOX1,HSPA5,IRS1,NFKBIA,SREBF1,XBP1	121 (19)
progesterone		chemical - endogenous mammalian		1.202	1.36e-08	BHLHE40,BIRC3,CDC25A,CEBPD,CHAF1A,CXCL8,DDIT3,EFNA1,EGF,F2R,F2RL1,FST,GJA1,HBEGF,HSPA2,HSPA8,ICAM1,IL12A,IRS1,IRS2,ISG20,LAMB3,NFKBIA,PTGER4,SGK1,SREBF1,TNFRSF21,VEGFA	116 (17)
TSC2		other		1.212	3.9e-05	BIRC5,DDIT3,GGA2,HK2,HMOX1,HSPA5,IRS1,IRS2,NFE2L1	130 (18)
DDX58		enzyme		1.213	0.00164	AHNAK,CXCL8,GEM,IRF1,ISG20	102 (13)
ESR1		ligand-dependent nuclear receptor		1.214	3.03e-13	ACKR3,AHNAK,ATF5,BIRC3,BIRC5,CCL20,CCPG1,CEBPD,CELSR2,CEMIP2,CENPU,CLDN1,CXCL8,DUSP11,EFNA1,EGF,F2RL1,FOSB,FST,FZD2,GEM,GGA2,GJA1,GOPC,HBEGF,HMGA2,HSPA2,HSPH1,ICAM1,IL12A,IRF1,IRS1,IRS2,ISG20,JMY,MCF2L,NFKBIA,NOTCH1,NR1D1,SEC63,SGK1,SMAD3,SNN,TMF1,TNFAIP2,TNFAIP8L1,TNFRSF11B,TRIB3,TSC22D3,VEGFA,WTAP,XBP1,YIPF2	131 (18)
SPI1		transcription regulator		1.219	0.00285	CCNE2,CD180,CDC25A,HSPA8,IL12A,IL7R,ISG20,LBR,LIMD1,MT1X
aspirin		chemical drug		1.222	0.0417	BIRC5,CXCL8,DDIT3,ICAM1
bleomycin		chemical drug		1.246	4.52e-05	ACKR3,CTGF,E2F7,F2R,GAB2,H2AFX,HBEGF,ICAM1,LMNB1,MYCT1,TNFRSF10B	96 (13)
fenretinide		chemical drug		1.27	0.000608	BIRC2,DDIT3,NFKBIA,RXRA,TNFRSF10B,VEGFA	103 (14)
TCF7L2		transcription regulator		1.283	0.000482	ALDH3A2,BIRC5,CEMIP2,CTGF,GCLM,HSPA2,IDH1,IRS1,IRS2,PLP1,REEP3,SYTL2,VEGFA	127 (17)
medroxyprogesterone acetate		chemical drug		1.289	7.6e-06	BIRC5,CLDN1,ICAM1,IL12A,KIF18A,NEK2,NUSAP1,PRC1,SGK1,VEGFA	139 (21)
ERG		transcription regulator		1.342	0.016	BIRC3,CXCL8,FOSB,HERPUD1,ICAM1,RALGPS2,TSC22D3
paraquat		chemical toxicant		1.346	0.018	CEBPD,CTGF,CXCL8,HMOX1,VEGFA
Bay 11-7082		chemical - kinase inhibitor		1.349	0.00153	CXCL8,GJA1,HMOX1,HSPA5,ICAM1	100 (20)
ZFP36		transcription regulator		1.371	1.77e-09	BIRC3,CCNE2,CDC6,E2F8,ICAM1,IL12A,IRF1,KIF18A,MXD1,NEK2,NFKBIA,PRC1	111 (19)
evodiamine		chemical - endogenous non-mammalian		1.387	1.05e-05	BIRC2,BIRC3,BIRC5,CXCL8,ICAM1	73 (15)
silibinin		chemical drug		1.387	0.000249	BIRC5,CTGF,CXCL8,NFKBIA,TNFRSF10B,VEGFA	102 (17)
PSEN2		peptidase		1.387	0.0112	EMP1,F2R,GJA1,NOTCH1,PRC1
MEOX2		transcription regulator		1.4	0.000151	CCL20,CXCL8,EFNA1,HBEGF,ICAM1	60 (7)
NS-398		chemical reagent		1.4	0.00107	BIRC5,CXCL8,F2R,FAT1,ICAM1,VEGFA	109 (22)
lonafarnib		chemical drug		1.414	1.02e-06	BIRC2,BIRC3,BIRC5,DDIT3,TNFRSF10B	107 (14)
sulforafan		chemical drug		1.425	1.4e-07	ABCC2,BIRC5,CXCL8,GCLM,HMOX1,ICAM1,IL12A,KEAP1,NFKBIA,PGM3,TNFRSF10B,VEGFA	102 (18)
docetaxel		chemical drug		1.432	0.0263	BIRC2,BIRC5,NEK2,TNFRSF10B,TUBB4B
MIF		cytokine		1.441	3.39e-06	ATF5,CXCL8,DUSP1,F2R,F2RL1,ICAM1,IL12A,IL22RA1,IL7R,SREBF1	101 (18)
bardoxolone methyl		chemical drug		1.461	4.12e-05	BIRC3,BIRC5,GCLM,HMOX1,TNFRSF10B	113 (17)
PTEN		phosphatase		1.467	0.0156	BIRC5,BTG1,CDC25A,CXCL8,DUSP1,EGF,IL12A,IRS2,SAT1,SPRY2,SREBF1,TNFRSF11B,TSC22D3,VEGFA
rottlerin		chemical toxicant		1.473	8.51e-06	BIRC3,BIRC5,CLDN1,CXCL8,DDIT3,HMOX1,ICAM1,TNFRSF10B	80 (16)
TMBIM6		other		1.479	5.37e-11	DDIT3,DNAJB9,EDEM1,HERPUD1,HMOX1,HSPA5,MAP1LC3B,XBP1	25 (5)
ATF3		transcription regulator		1.483	3.37e-05	BIRC3,CDC25A,DDIT3,HSPA5,ICAM1,NEK2,TNFRSF10B,XBP1	116 (17)
zerumbone		chemical - endogenous non-mammalian		1.487	1.79e-08	BIRC2,BIRC3,BIRC5,DDIT3,HMOX1,ICAM1,TNFRSF10B	99 (15)
ritonavir		chemical drug		1.501	1.89e-05	ABCC2,BIRC5,CARS,CXCL8,ICAM1,RACGAP1,SLC39A10,SREBF1,TSC22D3,VEGFA	105 (14)
SIRT1		transcription regulator		1.51	0.0096	ABCC2,BIRC3,BIRC5,EBI3,EDEM1,GADD45A,HMOX1,ICAM1,NR1D1,SREBF1,TNFRSF10B	96 (17)
HSF1		transcription regulator		1.536	0.00079	CDC6,CUL1,DNAJA1,HMOX1,HSPA8,HSPH1,ICAM1,IL7R,PRAME	58 (7)
vorinostat		chemical drug		1.538	0.000602	BIRC2,BIRC3,BIRC5,DUSP1,HSPA5,ICAM1,IL12A,IRF1,NFKBIA,TNFRSF10B	104 (16)
sirolimus		chemical drug		1.565	0.00023	BIRC5,CDC25A,CTGF,DDIT3,EBI3,GGA2,HK2,HMOX1,HSPA5,ICAM1,IDH1,IRS1,IRS2,MAP1LC3B,SREBF1,TNFRSF11B,VEGFA,XBP1	131 (18)
IRF3		transcription regulator		1.583	0.00132	ABCC2,AHNAK,BIRC2,BIRC3,CXCL8,FST,IL12A,IRF1,ISG20	90 (14)
indomethacin		chemical drug		1.594	0.000406	BIRC3,BIRC5,CLDN1,EFEMP2,HMOX1,PTGER4,RXRA,TNFRSF10B,TNFRSF21,UPP1,VEGFA	127 (23)
SP600125		chemical - kinase inhibitor		1.613	8.5e-06	CCL20,CTGF,CXCL8,DUSP1,FOSB,GADD45A,H2AFX,HMOX1,ICAM1,IRS1,OSBPL6,SREBF1,TNFRSF10B,TRIB3,VEGFA	91 (19)
xanthohumol		chemical drug		1.633	2.23e-08	BIRC2,BIRC3,BIRC5,GAB2,HMOX1,ICAM1,SREBF1,TNFRSF10B	100 (12)
FLT1		kinase		1.633	0.000568	BIRC5,HMOX1,ICAM1,NOTCH1,TCF4,TNFRSF10B	120 (21)
bexarotene		chemical drug		1.633	0.0426	DUSP1,HERPUD1,ICAM1,MAFF,TSC22D3,XBP1
Pkc(s)		group		1.636	7.08e-06	CDC6,CLDN1,CTGF,CXCL8,DDIT3,DUSP1,GADD45A,HMOX1,HSPA5,IRS1,NR1D1,VEGFA,XBP1	107 (19)
MYC		transcription regulator		1.657	2.6e-05	BIRC2,BIRC5,CCNE2,CDC25A,CEBPD,CUL1,CXCL8,DDIT3,DUSP1,EBI3,EMP1,F2R,GADD45A,GCLM,GJA1,HK2,HMOX1,HSPH1,ICAM1,IDH1,IRS1,LAMB3,MYCT1,NDEL1,NFKBIA,PLP1,SAT1,SGK1,SUMO2,TNFRSF10B,USP36,VEGFA	111 (17)
ACOX1		enzyme		1.664	0.012	DDIT3,GADD45A,HSPA5,SGK1,TRIB3,XBP1
IL10RA		transmembrane receptor		1.667	0.0227	BATF2,EGF,EMP2,HSPA8,IRF1,LMO4,NAMPT,ST6GALNAC2,UPP1
BTK		kinase		1.706	0.000865	CDC25A,CXCL8,EMP1,HMOX1,IL21R,IRF1,ISG20	117 (21)
ADORA2A		G-protein coupled receptor		1.709	0.00926	DUSP1,HMOX1,NFKBIA,SYT11,TSC22D3,VEGFA	97 (16)
dextran sulfate		chemical drug		1.71	1.88e-11	BIRC5,CDCA2,CHAF1A,CTGF,CXCL8,E2F7,E2F8,EFEMP2,EGF,FANCA,FANCB,FANCL,HMOX1,ICAM1,IL12A,NEK2,NUSAP1,PRC1,RACGAP1,SERPINB2,VEGFA	77 (12)
IL1RN		cytokine		1.72	0.00697	CCL20,CXCL8,ICAM1,IRF1,ISG20,VEGFA	92 (16)
docosahexaenoic acid		chemical drug		1.734	0.00758	CTGF,CXCL8,DDIT3,DNAJB9,HMOX1,RXRA,SREBF1	116 (20)
N-acetyl-L-cysteine		chemical drug		1.739	4.98e-08	BIRC2,BIRC3,CCL20,CTGF,CXCL8,DDIT3,DUSP1,GCLM,HBEGF,HMOX1,HSPA5,ICAM1,IL12A,MAP1LC3B,TNFRSF10B,VEGFA	109 (18)
resveratrol		chemical drug		1.745	0.00015	BIRC3,BIRC5,CXCL8,DDIT3,HMOX1,HSPA5,ICAM1,IL7R,NFKBIA,NOTCH1,TNFRSF10B,TNFRSF11B,XBP1	110 (19)
luteolin		chemical drug		1.756	9.47e-06	BIRC5,GCLM,HMOX1,ICAM1,IRS1,TNFRSF10B,VEGFA	85 (16)
SCD		enzyme		1.757	1.06e-05	CXCL8,DDIT3,GADD45A,HERPUD1,HSPA5,SREBF1,XBP1	100 (18)
epigallocatechin-gallate		chemical drug		1.763	2.12e-06	BIRC2,BIRC5,CTGF,CXCL8,FOSB,GADD45A,GJA1,HMOX1,ICAM1,IRF1,NFKBIA,NOTCH1,TNFRSF10B,VEGFA	107 (15)
4-phenylbutyric acid		chemical - endogenous mammalian		1.767	0.00012	CXCL8,DDIT3,GJA1,HSPA5,MXD1,PLP1,XBP1	114 (17)
SOX4		transcription regulator		1.83	0.0117	BIRC5,CEMIP2,EMP1,GGA2,KANK1,MARCKSL1,SNN
IL13		cytokine		1.911	0.0362	ACKR3,BIRC2,CCL20,CTGF,CXCL8,HMOX1,ICAM1,IL12A,MT1X,TNFRSF11B
pioglitazone		chemical drug		1.924	0.00169	CEBPD,CTGF,CXCL8,HMOX1,ICAM1,IRS1,IRS2,SREBF1	117 (19)
Alpha catenin		group		1.941	0.00106	BIRC3,EPGN,IRF1,NFKBIA,NFKBIZ,SGK1,TNFAIP2	61 (8)
berberine		chemical drug		1.942	0.000118	BIRC2,BIRC3,BIRC5,CXCL8,HMOX1,ICAM1,SAT1,VEGFA	112 (16)
diethylmaleate		chemical toxicant		1.944	7.72e-05	BIRC2,HMOX1,NFKBIA,SREBF1	97 (10)
LY294002		chemical - kinase inhibitor		1.947	8.43e-14	ACKR3,BHLHE40,BIRC3,BIRC5,CTGF,CXCL8,DDIT3,DUSP1,F2R,FOSB,GEM,GJA1,HBEGF,HERPUD1,HMOX1,HSPA5,ICAM1,IL12A,IRF1,IRS1,IRS2,ISG20,LAMB3,LMO4,MXD1,NFKBIA,SGK1,SPRY2,SREBF1,TRIB2,VEGFA,WTAP,ZNF267	118 (17)
dacinostat		chemical drug		1.949	0.00012	BIRC5,CEBPD,TNFRSF10B,VEGFA	106 (15)
KAT2A		enzyme		1.951	0.000212	DNAJB9,EDEM1,HSPA5,TNFRSF10B	53 (8)
GJA1	0.631	transporter		1.951	0.000785	GJA1,ICAM1,TNFRSF11B,VEGFA	140 (20)
INHBA		growth factor		1.968	0.0011	CDC25A,CTGF,CXCL8,FST,IL12A,IRF1,SERPINB2,SMAD3,VEGFA	116 (23)
nitroprusside		chemical drug		1.979	0.00418	BIRC5,HMOX1,TNFRSF11B,VEGFA	78 (14)
noscapine		chemical drug		1.98	2.63e-05	BIRC2,BIRC3,BIRC5,ICAM1	99 (12)
arachidonic acid		chemical - endogenous mammalian		1.98	0.00207	DDIT3,DNAJB9,HMOX1,NFKBIA,RXRA,SREBF1	121 (21)
pregna-4,17-diene-3,16-dione		chemical - endogenous non-mammalian		1.982	0.000212	BIRC2,BIRC5,SREBF1,VEGFA	60 (8)
suramin		chemical drug		1.982	0.000535	CXCL8,FST,HMOX1,ICAM1	108 (16)
thalidomide		chemical drug		1.982	0.00152	BIRC3,CXCL8,ICAM1,VEGFA	102 (20)
emodin		chemical drug		1.982	0.00754	BIRC5,CXCL8,HSPA5,ICAM1	112 (18)
ascorbic acid		chemical - endogenous mammalian		1.982	0.0195	CXCL8,DDIT3,HSPA5,TNFRSF11B
wortmannin		chemical - kinase inhibitor		1.991	6.05e-08	BIRC5,CEBPD,CTGF,CXCL8,DDIT3,F2R,HMOX1,ICAM1,IL12A,IRF1,IRS1,IRS2,NFKBIA,SREBF1,VEGFA	114 (18)
CLDN7		other		1.992	0.00122	CCL20,CTGF,CXCL8,FZD2,MT1X,SYTL2,WIPI1
tosylphenylalanyl chloromethyl ketone		chemical - protease inhibitor		1.997	0.000297	BIRC2,BIRC3,CXCL8,ICAM1	103 (14)
melatonin		chemical - endogenous mammalian		1.998	0.0168	CXCL8,GJA1,HMOX1,IRS1,IRS2
1'-acetoxychavicol acetate		chemical reagent	Activated	2	3.55e-05	BIRC2,BIRC3,BIRC5,ICAM1	100 (16)
fisetin		chemical toxicant	Activated	2	0.000992	BIRC2,BIRC3,BIRC5,ICAM1	98 (15)
estrogen		chemical drug	Activated	2.009	6.1e-06	CCNE2,CDC25A,CTGF,DUSP1,EGF,GJA1,HBEGF,HSPH1,ICAM1,IRS1,NAMPT,SMAD3,TNFRSF11B,VEGFA,XBP1	123 (19)
caffeic acid phenethyl ester		chemical drug	Activated	2.015	6.97e-05	BIRC3,BIRC5,CXCL8,DDIT3,HMOX1,ICAM1,NFKBIA,RXRA	100 (17)
fenofibrate		chemical drug	Activated	2.015	0.00845	CDC25A,CXCL8,DDIT3,GADD45A,HMOX1,HSPA5,ICAM1,SREBF1,THRA	121 (23)
curcumin		chemical drug	Activated	2.079	6.19e-08	BIRC2,BIRC3,BIRC5,CTGF,CXCL8,DDIT3,FOSB,GCLM,HMOX1,HSPA8,ICAM1,IRS1,MARCKSL1,NAMPT,NFKBIA,NOTCH1,SREBF1,TNFRSF10B,TSC22D3,VEGFA	99 (16)
MITF		transcription regulator	Activated	2.144	0.000318	CHAF1A,CXCL8,FANCA,GYG2,KIFC1,MDC1,PIF1,SHTN1,TFAP2A,UPP1,ZNF114
salinosporamide A		chemical drug	Activated	2.183	6.47e-06	BIRC2,BIRC3,BIRC5,ICAM1,TNFRSF10B	97 (10)
glutamine		chemical - endogenous mammalian	Activated	2.19	5.97e-10	AARS,ATF5,CARS,CXCL8,DDIT3,DUSP1,GADD45A,HSPA5,ICAM1,IDH1,NFKBIA,VEGFA,XBP1	119 (22)
CNTF		cytokine	Activated	2.19	0.000111	CEBPD,CXCL8,GJA1,IRF1,IRS1,NOTCH1,SREBF1	111 (20)
calphostin C		chemical - kinase inhibitor	Activated	2.19	0.000229	BIRC5,CXCL8,DUSP1,HSPA5,ICAM1,VEGFA	107 (20)
baicalein		chemical - endogenous non-mammalian	Activated	2.216	0.000242	BIRC5,CXCL8,DDIT3,HMOX1,ICAM1	111 (18)
carbon monoxide		chemical - endogenous mammalian	Activated	2.229	0.00123	DDIT3,HMOX1,ICAM1,VEGFA,XBP1	118 (19)
propranolol		chemical drug	Activated	2.236	0.000171	DUSP1,HK2,ICAM1,NFKBIA,VEGFA	86 (16)
AG490		chemical - kinase inhibitor	Activated	2.414	0.00107	BIRC3,BIRC5,CXCL8,ICAM1,IRF1,VEGFA	110 (16)
SEL1L		other	Activated	2.415	7.93e-08	DDIT3,EDEM1,HERPUD1,HSPA5,NOTCH1,XBP1	20 (4)
infliximab		biologic drug	Activated	2.63	2.52e-05	CCL20,CDC6,CXCL8,MT1X,NAMPT,NFKBIA,VEGFA	97 (13)
genistein		chemical drug	Activated	2.932	0.000912	BIRC5,CTGF,CXCL8,DUSP1,GGA2,HMOX1,HSPA5,ICAM1,MDC1,PLCXD3,PLK3,RXRA,TNFRSF11B,VEGFA	90 (19)
WNT3A		cytokine	Activated	3.065	4.17e-05	ARRDC4,CEMIP2,CTGF,IRS1,IRS2,MT1X,NEK6,PORCN,TCF4,TNFRSF11B,TRIB3,VEGFA,XBP1	117 (13)
methylselenic acid		chemical reagent			1.59e-10	ACKR3,ALDH3A2,ATF5,BIRC2,BIRC3,BIRC5,CDC25A,CDC6,CHAF1A,DDIT3,DNAJB9,GADD45A,IRF1,MATN2,MXD1,SAT1,SGK1,TUBB4B,VEGFA,ZNF267	141 (20)
IRAK4		kinase			3.86e-09	BIRC3,CCL20,CSRNP1,CXCL8,FOSB,GEM,IL12A,IRF1,NFKBIA,NFKBIZ,ZC3H12A	82 (12)
EDEM1	-0.108	enzyme			2.24e-06	DDIT3,HSPA5,XBP1	29 (3)
KLHL21		other			2.24e-06	DUSP1,NFKBIA,NFKBIZ
PPP1R15A		other			4.99e-06	DDIT3,GADD45A,HSPA5,MAP1LC3B,XBP1	15 (3)
ATF6B		transcription regulator			8.89e-06	DDIT3,HSPA5,XBP1	21 (4)
USE1		other			8.89e-06	DDIT3,HSPA5,XBP1	56 (5)
PAX3		transcription regulator			1.3e-05	ALDH3A2,CDC6,DYRK4,F2RL1,IL7R,IRS1,LAMB3,PRAME,PTPN3,SREBF1,SRGN,TSC22D1
TFRC		transporter			1.35e-05	ATF5,DDIT3,GADD45A,HERPUD1,HK2,HMOX1,HSPA5,XBP1
n-nitrosomethylbenzylamine		chemical toxicant			1.38e-05	AHNAK,ALDH3A2,CLDN1,FST,GCLM,HMOX1,IDH1,LAMB3,NDEL1,PLK3
RPL22		translation regulator			1.9e-05	DDIT3,DNAJB9,HSPA5,XBP1	47 (9)
CHI3L1		enzyme			1.98e-05	BHLHE40,CXCL8,EMP1,NAMPT,VEGFA	70 (9)
SGPP2		phosphatase			1.98e-05	DNAJA1,HSPA5,HSPA8,HSPH1,XBP1
L-alpha-lysophosphatidylcholine, palmitoyl		chemical - endogenous mammalian			2.2e-05	CXCL8,ICAM1,VEGFA	66 (10)
WFS1		enzyme			2.2e-05	DDIT3,HSPA5,XBP1
SENP6		peptidase			2.2e-05	BIRC2,CXCL8,ICAM1	88 (11)
SLC37A4		transporter			2.2e-05	DDIT3,HSPA5,MAP1LC3B	60 (8)
glycochenodeoxycholate		chemical - endogenous mammalian			2.63e-05	BIRC2,BIRC3,BIRC5,TNFRSF10B	113 (15)
VCP		enzyme			2.63e-05	CXCL8,DDIT3,DUSP1,HSPA5	82 (11)
romidepsin		biologic drug			3.07e-05	BIRC2,DDIT3,DUSP1,ICAM1,SERPINB2,SPRY2,TNFRSF10B	108 (16)
CLOCK		transcription regulator			4e-05	BHLHE40,CTGF,DDIT3,DNAJB9,F2R,GADD45A,GJA1,HSPH1,ICAM1,MID1IP1,NR1D1,ST6GALNAC4,TNFRSF21
vanillyl-N-nonylamide		chemical drug			4.36e-05	DDIT3,GADD45A,HSPA5
EIF2A		translation regulator			4.36e-05	ATF5,DDIT3,HSPA5	51 (6)
H6PD		enzyme			4.36e-05	DDIT3,HSPA5,MAP1LC3B	60 (8)
ATP2B2		transporter			4.36e-05	DDIT3,HSPA5,XBP1	38 (4)
GJA8		transporter			4.36e-05	DDIT3,IRS2,TRIB3
EGTA acetoxymethyl ester		chemical reagent			4.36e-05	CXCL8,SERPINB2,VEGFA	59 (7)
DPH5		enzyme			4.69e-05	EGF,IRF1,NFKBIA,SMAD3
E2F7	-0.31	transcription regulator			4.69e-05	CCNE2,CDC6,E2F8,RACGAP1
L-methionine		chemical - endogenous mammalian			7.42e-05	DDIT3,FANCL,HSPA5,NFKBIA,NUSAP1,PRC1	18 (3)
FBXW7		enzyme			7.42e-05	BIRC5,DNAJA1,HSPA8,HSPH1,NOTCH1,SREBF1	37 (5)
KMT5B		enzyme			7.55e-05	DUSP1,SGK1,TSC22D3
Immunoglobulin Lambda Light Chain		group			7.55e-05	DDIT3,HSPA5,XBP1
2-mercaptoethanol		chemical - endogenous mammalian			7.55e-05	HERPUD1,HMOX1,HSPA5	76 (13)
gliotoxin		chemical toxicant			7.55e-05	BIRC3,BIRC5,CCL20	59 (7)
IL26		cytokine			0.00012	CCL20,CXCL8,ICAM1	98 (12)
YWHAZ		enzyme			0.00012	HSPA5,SMAD3,TSC22D3,XBP1
HS6ST1		enzyme			0.00012	CXCL8,SPRY2,VEGFA
LPA		other			0.00012	CXCL8,ICAM1,SERPINB2	71 (10)
DIABLO		other			0.00012	BIRC2,BIRC3,BIRC5	57 (9)
carnosol		chemical - endogenous non-mammalian			0.00012	GCLM,HMOX1,ICAM1	106 (13)
black raspberry extract		chemical drug			0.000125	AHNAK,ALDH3A2,CLDN1,FST,HMOX1,LAMB3,NDEL1,PLK3
GNA15		enzyme			0.000125	ACKR3,CCL20,CEBPD,CXCL8,DDIT3,GADD45A,HMOX1,TRIB3	109 (17)
GNB1		enzyme			0.000151	DUSP1,F2R,FOSB,PTGER4,TSC22D3	103 (13)
GNAQ		enzyme			0.000169	CTGF,CXCL8,F2RL1,FST,GADD45A,HK2,SGK1,VEGFA	120 (19)
SFTPA2		other			0.000172	HSPA5,XBP1
NCEH1		enzyme			0.000172	DDIT3,HSPA5
SENP5		peptidase			0.000172	BIRC2,CXCL8	56 (7)
dinaciclib		chemical drug			0.000172	HSPA5,XBP1	53 (7)
vistusertib		chemical drug			0.000172	HMOX1,SREBF1	38 (3)
DST		other			0.000172	DDIT3,HSPA5
LPCAT1		enzyme			0.000172	DDIT3,DNAJB9	45 (7)
Mia2		other			0.000172	DDIT3,HSPA5
chalcone-24		chemical reagent			0.000172	BIRC2,BIRC3
UACA		other			0.000178	CEBPD,DDIT3,HSPA5	13 (4)
IL22RA1	0.459	transmembrane receptor			0.000178	CCL20,CXCL8,HBEGF	85 (7)
DEK		transcription regulator			0.000178	BIRC3,CXCL8,NFKBIA	94 (9)
prodigiosin		chemical toxicant			0.000178	DDIT3,HSPA5,TNFRSF10B	77 (12)
BQ 123		biologic drug			0.000178	CTGF,GJA1,VEGFA	86 (15)
L-N6-(1-iminoethyl)-lysine		chemical reagent			0.000178	HMOX1,IRS1,VEGFA	84 (12)
E2F4		transcription regulator			0.000211	CCNE2,CDC25A,CDC6,E2F8,GINS1,H2AFX,LPAR1,NEK2,NFE2L1,PRC1,ZNF267	80 (7)
oxymatrine		chemical drug			0.000212	CLDN1,HMOX1,SMAD3,SREBF1
IL36B		cytokine			0.000252	CCL20,CXCL8,IL12A,NFKBIZ	71 (11)
USP19		peptidase			0.000252	BIRC2,BIRC3,DDIT3
pevonedistat		chemical drug			0.000252	CDC6,DDIT3,TNFRSF10B
COP1		enzyme			0.000252	ICAM1,SREBF1,TRIB3
tiron		chemical reagent			0.000252	DUSP1,HMOX1,HSPA5	114 (20)
SU1498		chemical - kinase inhibitor			0.000252	ICAM1,TNFRSF11B,VEGFA
plumbagin		chemical toxicant			0.000297	BIRC2,BIRC3,BIRC5,TNFRSF10B	101 (13)
COMMD1		transporter			0.000297	BIRC3,HK2,NFKBIA,VEGFA	63 (10)
GNA14		enzyme			0.000316	CXCL8,FST,GADD45A,HBEGF,HK2,SGK1	101 (11)
salubrinal		chemical reagent			0.000342	CDC25A,HSPA5,XBP1	75 (6)
naringin		chemical - endogenous non-mammalian			0.000342	CXCL8,HMOX1,TNFRSF11B	63 (7)
E2F8	0.315	transcription regulator			0.000342	CCNE2,CDC6,RACGAP1
ST3-Hel2A-2		chemical reagent			0.000342	DDIT3,GADD45A,HERPUD1
TAF4B		transcription regulator			0.000347	CTGF,FST,IRF1,NFKBIA
TCF4	0.512	transcription regulator			0.000356	BIRC5,E2F8,EAF2,EDEM1,IRS1,NEK2,PRC1,RACGAP1,SGK1,XBP1
AIP		transcription regulator			0.000449	ACKR3,BIRC5,DUSP1,F2RL1,GPR39
RGS2		other			0.000452	CEBPD,HBEGF,SREBF1	90 (7)
NELFB		other			0.000452	CTGF,GADD45A,VEGFA
BAP1		peptidase			0.000452	DDIT3,HSPA5,XBP1	15 (3)
HSPB8		kinase			0.000452	CXCL8,ICAM1,MAP1LC3B
SR 144528		chemical reagent			0.000452	CXCL8,ICAM1,NFKBIA	74 (14)
IL36A		cytokine			0.000466	CCL20,CXCL8,IL12A,NFKBIZ	71 (11)
lopinavir		chemical drug			0.000512	DDIT3,TNFRSF11B
ixabepilone		chemical drug			0.000512	BIRC2,BIRC5
Dexamethasone-GR		complex			0.000512	RXRA,SGK1
SDF4		other			0.000512	HSPA5,XBP1	19 (4)
Pdi		group			0.000512	DDIT3,HSPA5	61 (7)
HSPB3		other			0.000512	CXCL8,ICAM1
ZNF350		transcription regulator			0.000512	GADD45A,HMGA2	94 (7)
CLDN4		transmembrane receptor			0.000512	CLDN1,SLC31A1
KRT5		other			0.000512	ICAM1,VEGFA
ACS84		chemical reagent			0.000512	GCLM,HMOX1	38 (3)
ERC1		other			0.000512	CXCL8,NFKBIA	86 (10)
IL20RA		transmembrane receptor			0.000512	CXCL8,ICAM1	91 (11)
CNTFR		transmembrane receptor			0.000512	CXCL8,GJA1	47 (5)
N6-carboxymethyl-lysine bovine serum albumin		chemical reagent			0.000512	CCL20,SERPINB2	45 (5)
albendazole		chemical drug			0.000512	ICAM1,VEGFA
taprostene		chemical reagent			0.000512	DUSP1,TSC22D3
nickel subsulfide		chemical toxicant			0.000512	CXCL8,VEGFA	83 (11)
ampelopsin		chemical drug			0.000512	HMOX1,HSPA5	59 (7)
nelfinavir		chemical drug			0.000582	DDIT3,TNFRSF10B,TNFRSF11B	59 (6)
spermine nitric oxide complex		chemical toxicant			0.000582	CXCL8,HMOX1,ICAM1	88 (7)
betulinic acid		chemical drug			0.000611	BIRC5,LMNB1,SREBF1,TNFRSF10B	115 (20)
naringenin		chemical - endogenous non-mammalian			0.000694	CXCL8,GJA1,HMOX1,HSPA5	90 (19)
ginsenoside Rb1		chemical - endogenous non-mammalian			0.000734	CXCL8,HBEGF,SREBF1
Foxo		group			0.000734	ABCC2,GADD45A,IL7R
SRSF3		other			0.000734	CXCL8,E2F7,VEGFA
PEMT		enzyme			0.000734	DDIT3,HERPUD1,HSPA5	78 (15)
pyruvic acid		chemical - endogenous mammalian			0.000734	BIRC5,TNFRSF10B,VEGFA	59 (7)
meclizine		chemical drug			0.000734	ABCC2,HK2,NAMPT
TCF12		transcription regulator			0.000835	GJA1,IL7R,NOTCH1,VGF,ZC3H12A	25 (3)
INSR		kinase			0.00087	BIRC5,CDC6,CTGF,DUSP1,GADD45A,HBEGF,IDH1,IRS1,MARCKSL1,NAMPT,SAT1,SREBF1,THRA,TSC22D1	117 (22)
MAP2K7		kinase			0.000906	BIRC3,CXCL8,DYRK4,GJA1,HSPA5	101 (19)
SELENOS		other			0.000908	DDIT3,HSPA5,XBP1
AIMP1		cytokine			0.000908	CXCL8,ICAM1,IL12A	73 (13)
miR-19b-3p (and other miRNAs w/seed GUGCAAA)		mature microRNA			0.000908	BIRC5,CTGF,VEGFA	63 (7)
CAPN3		peptidase			0.000908	DUSP1,GCLM,HMOX1
perindopril		chemical drug			0.000908	CTGF,EGF,VEGFA
monorden		chemical - endogenous non-mammalian			0.000908	DDIT3,HSPA5,IRS1	99 (9)
6-dimethylaminopurine		chemical - endogenous mammalian			0.00101	EFNA1,ICAM1
colfosceril palmitate		chemical - endogenous mammalian			0.00101	CXCL8,ICAM1	73 (15)
ticrynafen		chemical drug			0.00101	GCLM,HMOX1
aluminum hydroxide		chemical drug			0.00101	ABCC2,ICAM1
CDK19		kinase			0.00101	CXCL8,NOTCH1	82 (7)
ASCC1		transcription regulator			0.00101	BIRC2,CXCL8
FLII		other			0.00101	CLDN1,CXCL8
EGFL7		other			0.00101	ICAM1,NFKBIA
crocin		chemical drug			0.00101	HSPA5,XBP1
HSPB6		other			0.00101	CXCL8,ICAM1	78 (11)
ATP2A1		transporter			0.00101	DDIT3,HSPA5	67 (9)
CTH		enzyme			0.00101	DDIT3,HSPA5
1-(2-hydroxy-5-methylphenyl)-3-phenyl-1,3-propanedione		chemical reagent			0.00101	CEBPD,DDIT3	66 (9)
griseofulvin		chemical drug			0.00101	GJA1,HMOX1
chlorophyllin		chemical toxicant			0.00101	CXCL8,HMOX1
1,1-diethyl-2-hydroxy-2-nitrosohydrazine		chemical toxicant			0.00101	GADD45A,NFKBIA	55 (7)
Phe-Pro-Arg-chloromethyl ketone		chemical - protease inhibitor			0.00101	HMOX1,ICAM1
pyocyanin		chemical reagent			0.00101	CXCL8,ICAM1	64 (10)
ID2		transcription regulator			0.00103	CCNE2,CDC6,DUSP1,ICAM1,IL7R,LMO4,NOTCH1,PTPN3,TCF4	25 (4)
SBDS		other			0.00107	CTGF,DDIT3,HSPA5,MAFF,PUDP,TRIB3	58 (5)
GC-GCR dimer		complex			0.00111	DUSP1,NFKBIA,TSC22D3
HIF1AN		enzyme			0.00111	BIRC5,HK2,VEGFA	90 (7)
CBX4		transcription regulator			0.00111	CDC25A,CDC6,VEGFA
OSBPL8		transporter			0.00111	DDIT3,HSPA5,SREBF1	44 (5)
ELANE		peptidase			0.00111	CXCL8,DDIT3,F2RL1,HSPA5	78 (15)
GRN		growth factor			0.00111	FZD2,ICAM1,VEGFA	96 (13)
FASLG		cytokine			0.00111	BIRC5,CXCL8,TNFRSF11B,VEGFA	95 (18)
SU6656		chemical toxicant			0.00111	CTGF,DDIT3,TNFRSF11B,VEGFA	107 (18)
concanamycin A		chemical drug			0.00111	BIRC5,ICAM1,NFKBIA	89 (10)
exenatide		biologic drug			0.00111	CTGF,HMOX1,ICAM1,IRS2	117 (20)
farnesyl pyrophosphate		chemical - endogenous mammalian			0.00111	BIRC5,ICAM1,SMAD3	97 (13)
tauroursodeoxycholic acid		chemical - endogenous mammalian			0.00111	CTGF,DDIT3,HSPA5	56 (7)
PLP1	0.183	other			0.00123	CCL20,DDIT3,HSPA5,NOTCH1	85 (9)
amiodarone		chemical drug			0.00123	CXCL8,HMOX1,ICAM1,WIPI1	60 (6)
mercuric chloride		chemical toxicant			0.00123	DDIT3,GADD45A,HBEGF,HMOX1	151 (22)
cryptotanshinone		chemical drug			0.00133	BIRC5,DDIT3,TNFRSF10B	77 (12)
CFB		peptidase			0.00133	DDIT3,HSPA5,SREBF1
FABP5		transporter			0.00133	CXCL8,ISG20,VEGFA	101 (11)
ethidium		chemical drug			0.00133	CCNE2,CTGF,PRC1
GNB2		enzyme			0.00137	DUSP1,FOSB,PTGER4,TSC22D3
LMNA		other			0.00156	ARRDC4,CTGF,GJA1,IRF1,ISG20,LMNB1,MAFF,ST6GALNAC4,TMEM164,TMEM64
Pdgf Ab		complex			0.00158	BIRC5,HBEGF,HMOX1	86 (15)
Fgfr		group			0.00158	BIRC5,HMOX1,HSPA5	96 (12)
hemoglobin		complex			0.00158	CXCL8,GCLM,HMOX1	55 (7)
CDK1		kinase			0.00158	BIRC5,H2AFX,XBP1	108 (12)
superoxide		chemical - endogenous mammalian			0.00158	HMOX1,ICAM1,MARCKSL1	68 (11)
indirubin		chemical drug			0.00158	BIRC2,BIRC3,BIRC5	60 (8)
thiazolidinedione		chemical drug			0.00158	IRS1,IRS2,SORBS1	103 (12)
neuroprotectin D1		chemical - endogenous mammalian			0.00158	CCL20,HMOX1,TNFAIP2	78 (9)
BRAF		kinase			0.0016	BIRC2,BIRC3,CXCL8,TNFRSF10B,TSC22D1,XBP1	104 (17)
PRKAG3		other			0.00162	ACKR3,APBB3,CELF2,GJA1,HSPA5,MID1IP1,NAMPT,SREBF1
NRG2		growth factor			0.00164	CTGF,FOSB,HK2,HMOX1,VEGFA	72 (11)
thioacetamide		chemical toxicant			0.00166	ABCC2,BHLHE40,BIRC3,CHAF1A,CTGF,EMP1,F2R,FANCB,TCF4,UPP1
PNPLA2		enzyme			0.00167	HSPA5,ICAM1,IRS1,SREBF1	111 (18)
discodermolide		chemical drug			0.00167	CDC25A,FANCB,GADD45A,PRC1
CYP		group			0.00168	GCLM,HMOX1	44 (4)
HOXA-AS2		other			0.00168	DDIT3,PLK3
BPI		transporter			0.00168	CXCL8,ICAM1
BUD23		enzyme			0.00168	CXCL8,TSC22D3
ALDH3A2	-0.242	enzyme			0.00168	GCLM,HMOX1
TAF9		transcription regulator			0.00168	CXCL8,IRF1
APAF1		other			0.00168	DDIT3,HSPA5
PSAP		enzyme			0.00168	BIRC2,BIRC3
OTUD7B		peptidase			0.00168	CXCL8,ICAM1	102 (18)
RPS3		enzyme			0.00168	CXCL8,NFKBIA	70 (13)
atrasentan		chemical drug			0.00168	BIRC5,VEGFA
paxilline		chemical - endogenous non-mammalian			0.00168	BIRC5,TNFRSF10B
orantinib		chemical drug			0.00168	ICAM1,VEGFA	67 (10)
myristic acid		chemical - endogenous mammalian			0.00168	F2RL1,RXRA
acetyl-11-keto-beta-boswellic acid		chemical reagent			0.00168	DDIT3,TNFRSF10B	56 (7)
PIK3CA		kinase			0.00176	BIRC5,CEBPD,IRS1,IRS2,SREBF1	131 (21)
triptolide		chemical drug			0.00176	BIRC2,BIRC5,CXCL8,DUSP1,ICAM1	87 (18)
IL36G		cytokine			0.00186	CCL20,CXCL8,IL12A	71 (11)
NOX1		enzyme			0.00186	CXCL8,NFKBIA,VEGFA	110 (19)
JUND		transcription regulator			0.00201	HMOX1,IL21R,SAT1,SERPINB2,VEGFA	66 (12)
RNASEH2A		enzyme			0.00202	ACKR3,IRF1,ISG20,NFKBIA
IRS2	0.163	enzyme			0.00202	HMOX1,IRS1,SREBF1,VEGFA	123 (21)
TLR7/8		group			0.00202	GEM,NFKBIA,NFKBIZ,TRIB3
GLI3		transcription regulator			0.00214	DUSP1,FOSB,H2AFX,IRF1,NFKBIZ
11,12-epoxyeicosatrienoic acid		chemical - endogenous mammalian			0.00217	DUSP1,ICAM1,NFKBIA	66 (7)
ERVW-1		other			0.00217	CXCL8,HSPA5,XBP1
SP100		transcription regulator			0.00217	CTGF,HSPA8,ICAM1	67 (4)
miR-23a-3p (and other miRNAs w/seed UCACAUU)		mature microRNA			0.00217	LMNB1,NOTCH1,SMAD3
PPP1R13L		transcription regulator			0.00217	CLDN1,GJA1,H2AFX
LY6E		other			0.00217	CTGF,CXCL8,NFKBIA
RPS6KA5		kinase			0.00217	CCL20,DUSP1,IL12A	92 (13)
sulfasalazine		chemical drug			0.00217	CXCL8,ICAM1,NFKBIA	94 (16)
bilirubin		chemical - endogenous mammalian			0.00217	ABCC2,CXCL8,HSPA5	37 (4)
carbenoxolone		chemical toxicant			0.00217	BIRC5,CTGF,SREBF1	72 (7)
L-buthionine (SR)-sulfoximine		chemical drug			0.00217	HMOX1,NFKBIA,TNFRSF10B	93 (14)
betaine		chemical - endogenous mammalian			0.00217	DDIT3,HSPA5,SREBF1	51 (7)
HBEGF	0.278	growth factor			0.00241	BHLHE40,GJA1,HK2,VEGFA	114 (17)
retinoid		chemical drug			0.00241	DUSP1,GJA1,HBEGF,VEGFA	71 (10)
KLF6		transcription regulator			0.00243	CXCL8,IL12A,NFKBIA,NR1D1,VEGFA	85 (16)
alpha-estradiol		chemical - endogenous mammalian			0.00249	SREBF1,VEGFA
pervanadate		chemical reagent			0.00249	IRF1,NFKBIA	66 (10)
BICC1		other			0.00249	EGF,HBEGF
HSPB2		other			0.00249	CXCL8,ICAM1
CNGB3		ion channel			0.00249	DDIT3,HSPA5
PROK2		other			0.00249	CDC25A,VEGFA
RHEB		enzyme			0.00249	IRS1,IRS2	96 (10)
UBA1		enzyme			0.00249	BIRC2,BIRC3	53 (7)
Irs3		other			0.00249	IRS2,SREBF1	88 (10)
DNAJA3		other			0.00249	CXCL8,VEGFA	78 (17)
CCL15		cytokine			0.00249	CXCL8,ICAM1	69 (13)
CIMO		chemical reagent			0.00249	BIRC5,ICAM1
acetazolamide		chemical drug			0.00249	DDIT3,HSPA5
pyridoxamine		chemical - endogenous mammalian			0.00249	CXCL8,DDIT3
risedronic acid		chemical drug			0.00249	GJA1,HSPA8
GSI34		chemical reagent			0.00249	BIRC5,NOTCH1	63 (7)
12-hydroxyeicosatetraenoic acid		chemical - endogenous mammalian			0.00249	ICAM1,VEGFA	115 (20)
penicillamine		chemical drug			0.00249	DDIT3,HSPA5	57 (8)
resolvin E1		chemical - endogenous mammalian			0.0025	HMOX1,IRS1,TNFRSF11B
SOCS6		other			0.0025	CEBPD,HBEGF,IL12A	81 (7)
MAP3K5		kinase			0.0025	CTGF,CXCL8,HMOX1	119 (21)
ADORA3		G-protein coupled receptor			0.0025	CXCL8,IRF1,VEGFA	101 (15)
LRP5		transmembrane receptor			0.0025	IRS1,IRS2,TCF4	94 (11)
chrysin		chemical - endogenous non-mammalian			0.0025	GCLM,HMOX1,ICAM1
TRAF3IP2		other			0.00258	CEBPD,CTGF,ICAM1,NFKBIZ,ZC3H12A	94 (12)
KAT2B		transcription regulator			0.00262	CTGF,EDEM1,FOSB,HSPA5	45 (5)
advanced glycation end-products		chemical - endogenous mammalian			0.00262	CTGF,CXCL8,F2R,GJA1	76 (10)
CAV1		transmembrane receptor			0.00266	HK2,HMOX1,HSD17B12,HSPA8,ICAM1,NOTCH1,ST6GALNAC4	113 (20)
benzo(a)pyrene		chemical toxicant			0.00277	BIRC5,CELF2,FST,GCLM,HK2,HMOX1,MAFF,TNFAIP2,VEGFA	78 (17)
thymoquinone		chemical drug			0.00285	BIRC5,H2AFX,HMOX1,SAT1
IFNGR1		transmembrane receptor			0.00285	CCL20,EGF,ICAM1,IRF1	119 (18)
prostaglandin A1		chemical - endogenous non-mammalian			0.00287	CXCL8,HMOX1,NFKBIA	99 (13)
Tnf receptor		group			0.00287	CCL20,CTGF,CXCL8	100 (15)
IKK (complex)		complex			0.00287	BIRC3,CXCL8,ICAM1	94 (15)
ORMDL3		other			0.00287	CCL20,CXCL8,MAP1LC3B
cis-urocanic acid		chemical drug			0.00287	CLDN1,CXCL8,SERPINB2
MFSD2A		transporter			0.00287	HK2,IDH1,SREBF1
GADD45A	-0.24	other			0.00287	BIRC2,FOSB,NEK2
TERF2IP		other			0.00287	CTGF,CXCL8,NFKBIA	89 (10)
SERPINA1		other			0.00309	CXCL8,DDIT3,HSPA5,XBP1	114 (19)
NfkB-RelA		complex			0.00327	CXCL8,ICAM1,NFKBIA
epicatechin gallate		chemical drug			0.00327	CXCL8,ICAM1,VEGFA	101 (18)
chelerythrine		chemical drug			0.00327	ICAM1,NFKBIA,VEGFA	92 (18)
lipoarabinomannan		chemical - endogenous non-mammalian			0.00327	CXCL8,ICAM1,IRF1	85 (9)
9Z,11E-octadecadienoic acid		chemical - endogenous mammalian			0.00327	IL12A,SORBS1,SREBF1	101 (11)
flavokawain B		chemical - endogenous non-mammalian			0.00346	BIRC5,TNFRSF10B	59 (7)
BLVRA		enzyme			0.00346	HMOX1,TNFRSF10B
SLC5A8		transporter			0.00346	BIRC5,TNFRSF10B
CRBN		enzyme			0.00346	HSPA5,XBP1
TCIM		other			0.00346	CXCL8,ICAM1	56 (7)
urotensin II		biologic drug			0.00346	CXCL8,SMAD3
IER3		other			0.00346	BIRC2,BIRC3	94 (12)
AGTRAP		G-protein coupled receptor			0.00346	HMOX1,VEGFA	63 (7)
HMGCR		enzyme			0.00346	BIRC5,CTGF	81 (13)
GNE		kinase			0.00346	DDIT3,TRIB3
PPM1B		phosphatase			0.00346	CEBPD,HBEGF
PROK1		growth factor			0.00346	CTGF,CXCL8	76 (11)
SLC9A1		ion channel			0.00346	CXCL8,HK2	63 (7)
CHGA		other			0.00346	BIRC5,HSPA5	116 (16)
casticin		chemical - endogenous non-mammalian			0.00346	BIRC5,TNFRSF10B
thenoyltrifluoroacetone		chemical reagent			0.00346	BIRC3,CXCL8
dacarbazine		chemical drug			0.00346	CXCL8,VEGFA	75 (16)
diquat		chemical toxicant			0.00346	GCLM,HMOX1
cyclosporin		biologic drug			0.00346	CXCL8,ICAM1
sanguinarine		chemical - endogenous non-mammalian			0.00346	BIRC5,HMOX1	82 (15)
atropine		chemical drug			0.00346	PLP1,VEGFA
tyrphostin AG825		chemical - kinase inhibitor			0.00346	CDC25A,LMO4
vinpocetine		chemical drug			0.00346	CXCL8,ICAM1	86 (12)
NTRK1		kinase			0.0037	GADD45A,H2AFX,TSC22D1
apigenin		chemical - endogenous non-mammalian			0.00386	CXCL8,GCLM,HMOX1,ICAM1,TNFRSF10B	86 (18)
cardiotoxin		chemical - other			0.00389	BIRC5,CCNE2,CD180,HSPA5,IL7R,KPNA2,TSC22D1
omeprazole		chemical drug			0.00389	BIRC5,CELF2,CTGF,FST
NFKBIZ	-0.334	transcription regulator			0.00417	CCL20,CEBPD,CXCL8	84 (13)
piceatannol		chemical - endogenous non-mammalian			0.00417	HMOX1,ICAM1,TNFRSF10B	110 (19)
kaempferol		chemical toxicant			0.00417	BIRC5,HMOX1,ICAM1	90 (17)
9,10-dimethyl-1,2-benzanthracene		chemical toxicant			0.00449	BIRC5,EGF,GADD45A,HBEGF	95 (10)
rhodamine 6G		chemical toxicant			0.00457	CCNE2,PRC1
tectorigenin		chemical - endogenous non-mammalian			0.00457	ICAM1,LPAR1
SENP7		peptidase			0.00457	BIRC2,CXCL8	56 (7)
IL1RL2		transmembrane receptor			0.00457	CCL20,CXCL8
SAV1		other			0.00457	BIRC5,CTGF
PNPLA8		enzyme			0.00457	HMOX1,HSPA5	92 (11)
MFN2		enzyme			0.00457	DDIT3,XBP1	81 (11)
DEPTOR		other			0.00457	CCL20,ICAM1	91 (11)
N-propyl bromide		chemical reagent			0.00457	GCLM,HMOX1
GLRX		enzyme			0.00457	ICAM1,VEGFA	85 (12)
miR-140-5p (and other miRNAs w/seed AGUGGUU)		mature microRNA			0.00457	SMAD3,VEGFA
ATF7		transcription regulator			0.00457	DDIT3,DUSP1	23 (3)
IL18BP		other			0.00457	CXCL8,VEGFA	56 (7)
farnesyl transferase		complex			0.00457	GJA1,HBEGF	56 (7)
TNFRSF10B	0.12	transmembrane receptor			0.00457	CXCL8,TNFRSF10B	102 (17)
GADD45GIP1		other			0.00457	DDIT3,HMOX1	38 (3)
aplidine		biologic drug			0.00457	DUSP1,FOSB	57 (7)
palmitoyl-Cys((RS)-2,3-di(palmitoyloxy)-propyl)-Ala-Gly-OH		chemical reagent			0.00457	CXCL8,ICAM1	71 (14)
tosyllysine chloromethyl ketone		chemical - protease inhibitor			0.00457	IRF1,NFKBIA	61 (9)
FGF9		growth factor			0.00467	HMOX1,SPRY2,VEGFA	54 (7)
HMGB2		transcription regulator			0.00467	CCL20,CXCL8,FZD2	78 (7)
rimonabant		chemical drug			0.00467	CXCL8,HSPA5,SREBF1	93 (12)
K-252		chemical - kinase inhibitor			0.00467	CXCL8,H2AFX,VEGFA	113 (18)
geranylgeranyl pyrophosphate		chemical - endogenous mammalian			0.00467	BIRC5,ICAM1,VEGFA	120 (19)
SCAP		other			0.00477	ATF5,DDIT3,PTGER4,SREBF1,TRIB3	60 (6)
Gm-csfR		group			0.00481	BIRC5,CXCL8,ICAM1,TRIB2	81 (12)
BAX		transporter			0.00515	BIRC2,DNAJB9,EDEM1,XBP1
NAMPT	-0.198	cytokine			0.0052	CCL20,CXCL8,NAMPT	101 (12)
NTF3		growth factor			0.0052	GJA1,VGF,XBP1	26 (4)
ECSIT		transcription regulator			0.0052	CXCL8,HMOX1,NFKBIA	92 (14)
trabectedin		chemical drug			0.0052	GADD45A,H2AFX,SAT1
isoflurane		chemical drug			0.0052	HMOX1,ICAM1,VEGFA	101 (22)
WR 1065		chemical drug			0.0052	GADD45A,TNFRSF10B,VEGFA	59 (7)
ALKBH5		enzyme			0.00527	CELSR2,DNAJA1,GJA1,HSPA8,RACGAP1
TAC1		other			0.00527	CXCL8,FOSB,HMOX1,SERPINB2,TNFRSF11B	102 (19)
POU2F1		transcription regulator			0.00532	CXCL8,GADD45A,GCLM,H2AFX,ICAM1,IDH1	93 (7)
MIR17HG		other			0.00554	FZD2,HEG1,IL7R,KCP,MEGF8,TMEM64
histamine		chemical - endogenous mammalian			0.00554	BIRC5,CLDN1,CXCL8,HBEGF,ICAM1	113 (19)
GRP		growth factor			0.00577	CXCL8,FOSB,VEGFA	90 (19)
RASSF5		other			0.00577	DNAJA1,FAT1,SAT1
mir-193		microRNA			0.00577	FAT1,NOTCH1,VEGFA
SP4		transcription regulator			0.00577	BIRC5,HSPA5,VEGFA
TAB1		enzyme			0.00577	BIRC3,CCL20,CXCL8	94 (17)
stearic acid		chemical - endogenous mammalian			0.00577	F2RL1,ICAM1,NFKBIA	96 (12)
Bcl9-Cbp/p300-Ctnnb1-Lef/Tcf		complex			0.00583	GJA1,TCF4
FBXO42		other			0.00583	CXCL8,ICAM1	56 (7)
NEK7		kinase			0.00583	IL12A,LMO4
Ferritin		complex			0.00583	ICAM1,NFKBIA
tryptase		group			0.00583	F2R,F2RL1
IL10RB		transmembrane receptor			0.00583	CXCL8,ICAM1	89 (12)
TPM3		other			0.00583	TNFRSF10B,VEGFA
PI3		other			0.00583	CXCL8,NFKBIA	53 (7)
mir-217		microRNA			0.00583	HMOX1,IRS1
miR-185-5p (and other miRNAs w/seed GGAGAGA)		mature microRNA			0.00583	DDIT3,HMGA2
miR-126a-3p (and other miRNAs w/seed CGUACCG)		mature microRNA			0.00583	IRS1,VEGFA
NELFE		other			0.00583	CCNE2,CXCL8
capsazepine		chemical toxicant			0.00583	CXCL8,TNFRSF10B	100 (18)
7,8-dihydro-7,8-dihydroxybenzo(a)pyrene 9,10-oxide		chemical toxicant			0.00583	H2AFX,VEGFA
ketorolac		chemical drug			0.00583	CXCL8,NFKBIA
hexamethoxyflavone		chemical toxicant			0.00583	CXCL8,ICAM1	63 (7)
iodine		chemical - endogenous mammalian			0.00583	EGF,ICAM1
IL11		cytokine			0.00588	CEBPD,CXCL8,ICAM1,IRF1	101 (16)
MYOC		other			0.0061	DDIT3,HSPA5,PLP1,PTGER4,UPP1	58 (7)
JUNB		transcription regulator			0.00622	DUSP1,HMOX1,LPAR1,SERPINB2,SGK1,XBP1	82 (13)
S100A6		transporter			0.00637	CCL20,CXCL8,NEK2
FCGR2A		transmembrane receptor			0.00637	CXCL8,F2RL1,VEGFA	88 (16)
NPPA		other			0.00637	DUSP1,HMOX1,IL12A	84 (16)
CFLAR		other			0.00637	CXCL8,HMOX1,TNFRSF10B	80 (17)
methylnitronitrosoguanidine		chemical toxicant			0.00637	BTG1,GADD45A,IRF1	84 (7)
hemozoin		chemical - endogenous non-mammalian			0.00637	HMOX1,ICAM1,IL12A	80 (14)
SERPINF1		other			0.00668	CTGF,CXCL8,NFKBIA,TNFRSF11B	116 (18)
anakinra		biologic drug			0.00701	ABCC2,HMOX1,ICAM1	78 (12)
etanercept		biologic drug			0.00701	CCL20,CXCL8,ICAM1	98 (17)
indican		chemical - endogenous mammalian			0.00701	HMOX1,ICAM1,SMAD3	66 (10)
BAK1		other			0.00701	DNAJB9,EDEM1,XBP1
ZNF281		transcription regulator			0.00701	FANCA,GADD45A,MDC1
PRKCI		kinase			0.00701	HK2,HMOX1,SREBF1	68 (7)
PEBP1		other			0.00701	HMGA2,NEK6,TNFRSF10B
SOX10		transcription regulator			0.00701	ACKR3,NOTCH1,PLP1
fucoidin		chemical reagent			0.00701	CLDN1,CXCL8,XBP1	56 (7)
eplerenone		chemical drug			0.00701	CTGF,ICAM1,VEGFA	84 (13)
RARB		ligand-dependent nuclear receptor			0.00702	BIRC2,CXCL8,GADD45A,ICAM1,VEGFA	115 (20)
CREB3L2		transcription regulator			0.00722	ATF5,HSPA5
elastase		group			0.00722	HMOX1,ICAM1	82 (12)
CNGA3		ion channel			0.00722	DDIT3,HSPA5
NCK1		kinase			0.00722	DDIT3,HSPA5	79 (12)
HOXB7		transcription regulator			0.00722	CXCL8,VEGFA	58 (11)
GPC1		transmembrane receptor			0.00722	EFNA1,VEGFA
ATP7A		transporter			0.00722	PLP1,VEGFA
NFKBIE		transcription regulator			0.00722	CXCL8,ICAM1	67 (11)
PPP5C		phosphatase			0.00722	DUSP1,SGK1	70 (11)
HBB		transporter			0.00722	CXCL8,ICAM1
Sik1		kinase			0.00722	DUSP1,SREBF1
lapatinib		chemical drug			0.00722	BIRC5,HBEGF	66 (7)
cortistatin A		chemical reagent			0.00722	BHLHE40,IRF1
largazole		chemical - endogenous non-mammalian			0.00722	HK2,VEGFA
nickel chloride		chemical toxicant			0.00722	PLK3,VEGFA
retinol acetate		chemical drug			0.00722	RXRA,TNFRSF10B
gossypol		chemical drug			0.00722	CXCL8,SAT1
sphingomyelin		chemical - endogenous mammalian			0.00722	ICAM1,SREBF1
tridecanoic acid		chemical - endogenous mammalian			0.00722	DDIT3,MXD1
MYB		transcription regulator			0.00723	BIRC3,BIRC5,HSPA5,HSPA8,IL7R,NOTCH1	98 (21)
eicosapentenoic acid		chemical drug			0.00734	CEBPD,DDIT3,DNAJB9,HMOX1,SREBF1	99 (17)
pravastatin		chemical drug			0.00754	GJA1,HMOX1,ICAM1,VEGFA	105 (19)
prostaglandin D2		chemical - endogenous mammalian			0.00769	CXCL8,HMOX1,TNFRSF11B	81 (14)
TIRAP		other			0.00769	CXCL8,ICAM1,IRF1	93 (17)
CITED2		transcription regulator			0.00769	CXCL8,DUSP1,VEGFA	81 (14)
CGA		other			0.00769	BIRC3,CXCL8,SGK1	33 (3)
bufalin		chemical reagent			0.00769	DDIT3,HSPA5,TNFRSF10B	56 (7)
HDAC3		transcription regulator			0.00802	BIRC3,CXCL8,HMOX1,ICAM1,NFKBIA	123 (18)
Histone h3		group			0.00817	ACKR3,BIRC5,CDC6,CXCL8,EFNA1,ICAM1,LARP1B,NFKBIA,SGK1,SREBF1,UPP1,VEGFA,XBP1	124 (20)
Fc gamma receptor		group			0.0084	CXCL8,ICAM1,IL12A	88 (19)
FLI1		transcription regulator			0.00847	CTGF,HSPA8,SRGN,VEGFA
N-acetylmuramyl-L-alanyl-D-isoglutamine		chemical - endogenous non-mammalian			0.00847	CLDN1,CXCL8,ICAM1,NFKBIA	93 (20)
nitroglycerin		chemical drug			0.00875	CXCL8,HMOX1	110 (14)
sorbitol		chemical - endogenous mammalian			0.00875	GJA1,SGK1	106 (18)
vismodegib		chemical drug			0.00875	TNFRSF11B,VEGFA
HSP90AA1		enzyme			0.00875	BIRC5,GJA1	90 (7)
IL1R2		transmembrane receptor			0.00875	CCL20,CXCL8	66 (10)
CEBPG		transcription regulator			0.00875	CXCL8,DDIT3	87 (9)
AFP		transporter			0.00875	TNFRSF10B,TSC22D1
CNB-001		chemical reagent			0.00875	DDIT3,HERPUD1
GPR37		G-protein coupled receptor			0.00875	HSPA5,MAP1LC3B
NCOA6		transcription regulator			0.00875	HSPA5,SREBF1	88 (11)
S100A7		other			0.00875	CXCL8,VEGFA	72 (11)
MAP3K11		kinase			0.00875	BIRC5,CXCL8	124 (23)
ferric ammonium citrate		chemical drug			0.00875	GADD45A,HMOX1	57 (7)
edaravone		chemical drug			0.00875	DDIT3,HSPA5	77 (12)
manumycin A		chemical reagent			0.00875	CXCL8,VEGFA	103 (21)
rosmarinic acid		chemical - endogenous non-mammalian			0.00875	CTGF,CXCL8	54 (7)
NAD+		chemical - endogenous mammalian			0.00875	H2AFX,NAMPT
mimosine		chemical drug			0.00875	RXRA,VEGFA
nandrolone		chemical drug			0.00875	HMOX1,VEGFA
TAZ		enzyme			0.00896	CTGF,F2RL1,IRS1,UPP1
RHO		G-protein coupled receptor			0.00896	CEBPD,DDIT3,HK2,SGK1	59 (7)
MEF2D		transcription regulator			0.00896	CCNE2,CDC6,CTGF,FOSB
BMS-690514		chemical drug			0.00915	DDIT3,HSPA8,HSPH1
RAB1B		other			0.00915	CXCL8,GEM,GORASP2
arginine		chemical - endogenous mammalian			0.00915	DDIT3,HSPA5,XBP1	96 (16)
Cdk		group			0.00915	CXCL8,DUSP1,GADD45A	90 (12)
HLX		transcription regulator			0.00915	CLDN1,CXCL8,ICAM1
EZR		other			0.00915	BIRC5,DDIT3,TRIB3
TERC		other			0.00915	NR1D1,PRC1,THRA
EWSR1		other			0.00915	ACKR3,F2RL1,NUSAP1
imipramine blue		chemical drug			0.00915	CCNE2,CDC25A,GADD45A
bafilomycin A1		chemical drug			0.00915	DDIT3,NFKBIA,TRIB3	59 (7)
alvocidib		chemical drug			0.00915	BIRC3,BIRC5,VEGFA	122 (21)
green tea polyphenol		chemical drug			0.00994	HMOX1,ICAM1,VEGFA	120 (20)
bryostatin 1		chemical drug			0.00994	BIRC3,CXCL8,ICAM1	95 (18)
LDLR		transporter			0.0103	DDIT3,GJA1,HSPA5,ICAM1,SREBF1
FFAR4		G-protein coupled receptor			0.0104	CXCL8,IRS1
liquiritigenin		chemical - endogenous non-mammalian			0.0104	ABCC2,HMOX1
PSMB8		peptidase			0.0104	IRS1,NFKBIA
miR-96-5p (and other miRNAs w/seed UUGGCAC)		mature microRNA			0.0104	CELSR2,IRS1
DDB2		other			0.0104	NFKBIA,VEGFA
RPS6KA4		kinase			0.0104	DUSP1,IL12A
CDH5		other			0.0104	BIRC5,ICAM1
BAG3		other			0.0104	HK2,MAP1LC3B
MAPKAPK3		kinase			0.0104	DDIT3,HSPA5
quinacrine		chemical drug			0.0104	BIRC2,BIRC5
CDN1163		chemical reagent			0.0104	DDIT3,SREBF1
rhein		chemical - endogenous non-mammalian			0.0104	CXCL8,SREBF1
KT5720		chemical - kinase inhibitor			0.0104	HMOX1,NFKBIA
nordihydroguaiaretic acid		chemical drug			0.0104	HMOX1,VEGFA
8-oxo-7-hydrodeoxyguanosine		chemical - endogenous mammalian			0.0104	CXCL8,ICAM1
Mt		group			0.0104	DDIT3,HSPA5
buthionine sulfoximine		chemical drug			0.0104	HBEGF,HMOX1
Fe2+		chemical - endogenous mammalian			0.0104	HMOX1,SREBF1
BMI1		transcription regulator			0.0105	CUL1,H2AFX,HK2,SMAD3
2-deoxyglucose		chemical drug			0.0105	BIRC2,DDIT3,HSPA5,TNFRSF10B
RNA polymerase II		complex			0.0106	CCNE2,CXCL8,DDIT3,DUSP1,GADD45A,ICAM1,KPNA2,NFKBIA,SORBS1
SUZ12		enzyme			0.0106	ACKR3,CCPG1,CDC25A,LAMB3,TNFAIP2,TNFRSF11B
N-cor		group			0.0108	HBEGF,IDH1,SGK1,SREBF1,TRERF1
TEAD4		transcription regulator			0.0108	CCNE2,CTGF,VEGFA
ACVRL1		kinase			0.0108	CXCL8,EFNA1,VEGFA
IL17F		cytokine			0.0108	CCL20,CXCL8,ICAM1
sulindac		chemical drug			0.0111	BIRC5,CDC25A,CDC6,VEGFA
Ap2		group			0.0116	F2R,ICAM1,VEGFA
lipoxin A4		chemical - endogenous mammalian			0.0116	CXCL8,HMOX1,ICAM1
asoprisnil		chemical drug			0.0116	EGF,LAMB3,SGK1
NQO1		enzyme			0.0116	BIRC2,BIRC3,BIRC5
CTBP1		enzyme			0.0116	ACKR3,FAT1,SPRY2
THBS1		other			0.0116	CTGF,TNFRSF10B,VEGFA
FOSB	-0.221	transcription regulator			0.0116	FOSB,SERPINB2,SMAD3
PCGF2		transcription regulator			0.0116	CDC25A,NOTCH1,SMAD3
estriol		chemical - endogenous mammalian			0.0122	IRS1,IRS2
trypsin		group			0.0122	CXCL8,ICAM1
I kappa b kinase		complex			0.0122	FANCA,FANCL
IgG2a		complex			0.0122	CXCL8,HMOX1
LPAR1	0.655	G-protein coupled receptor			0.0122	CTGF,CXCL8
IL1RAP		transmembrane receptor			0.0122	CCL20,CXCL8
RBP3		transporter			0.0122	DDIT3,IL22RA1
PON1		phosphatase			0.0122	HMOX1,ICAM1
RPS6KA3		kinase			0.0122	DDIT3,TNFRSF10B
PTGER1		G-protein coupled receptor			0.0122	CXCL8,ICAM1
DUSP14		phosphatase			0.0122	IL12A,NFKBIZ
HSPA1A/HSPA1B		enzyme			0.0122	CXCL8,XBP1
1,2-dimethylhydrazine		chemical toxicant			0.0122	BIRC5,GJA1
icatibant		biologic drug			0.0122	ICAM1,NOTCH1
gambogic acid		chemical - endogenous non-mammalian			0.0122	BIRC2,BIRC3
auranofin		chemical drug			0.0122	CXCL8,HMOX1
mannose		chemical - endogenous mammalian			0.0122	HSPA5,ICAM1
Raf		group			0.0123	EGF,HMGA2,MAFF,SPRY2
SPDEF		transcription regulator			0.0123	BIRC3,CTGF,CXCL8,SMAD3
Pro-inflammatory Cytokine		group			0.0123	ABCC2,HMOX1,HSPA5,ICAM1
PLAU		peptidase			0.0123	GJA1,HSPA5,ICAM1,PLK3
XDH		enzyme			0.0125	CTGF,CXCL8,DUSP1
CTF1		cytokine			0.0125	CEBPD,IRF1,IRS1
CDK2		kinase			0.0125	CDC25A,CDC6,H2AFX
tempol		chemical drug			0.0125	CXCL8,ICAM1,SGK1
KCNE3		ion channel			0.0129	CSRNP1,FOSB,PLK3,PLP1
Pdpk		group			0.0131	H2AFX
xylose		chemical reagent			0.0131	SREBF1
taurolithocholate-3-sulfate		chemical - endogenous mammalian			0.0131	ABCC2
DNA-PK		complex			0.0131	H2AFX
cyanuric acid		chemical reagent			0.0131	CXCL8
LTB4R/LTB4R2		group			0.0131	CXCL8
NDPK		group			0.0131	CXCL8
toyocamycin		chemical - endogenous non-mammalian			0.0131	XBP1
CREB-NFkB		complex			0.0131	SERPINB2
NF279		chemical reagent			0.0131	CXCL8
PMM2		enzyme			0.0131	ICAM1
TCHP		other			0.0131	VEGFA
FBXL7		enzyme			0.0131	BIRC5
NLRP2		other			0.0131	ICAM1
FBXL17		other			0.0131	HMOX1
WFDC1		other			0.0131	ICAM1
BRIP1		enzyme			0.0131	HMOX1
PRG3		other			0.0131	CXCL8
FCN1		peptidase			0.0131	CXCL8
TMEM184A		other			0.0131	DUSP1
PPP1R3G		other			0.0131	SREBF1
MYADM		other			0.0131	ICAM1
ZNF580		transcription regulator			0.0131	CXCL8
CCDC22		other			0.0131	BIRC3
RPS6KA		group			0.0131	CXCL8
MAN2C1		enzyme			0.0131	DDIT3
SLC25A27		transporter			0.0131	DDIT3
USP47		peptidase			0.0131	CDC25A
OSBP		transporter			0.0131	SREBF1
PLXND1		transmembrane receptor			0.0131	VEGFA
PON2		enzyme			0.0131	DDIT3
rimantadine		chemical drug			0.0131	CXCL8
HCV 796		chemical drug			0.0131	MAP1LC3B
PMF1/PMF1-BGLAP		transcription regulator			0.0131	SAT1
5-fluorouracil/irinotecan/leucovorin		chemical drug			0.0131	XBP1
SLK		kinase			0.0131	DDIT3
PLOD1		enzyme			0.0131	GJA1
SLC52A1		transporter			0.0131	ICAM1
KSR2		kinase			0.0131	CXCL8
Lysosomal Protease		group			0.0131	MAP1LC3B
miR-302b-5p (and other miRNAs w/seed CUUUAAC)		mature microRNA			0.0131	BIRC5
miR-381-3p (and other miRNAs w/seed AUACAAG)		mature microRNA			0.0131	BIRC5
miR-181a-1-3p (and other miRNAs w/seed CCAUCGA)		mature microRNA			0.0131	BIRC5
miR-147a (miRNAs w/seed UGUGUGG)		mature microRNA			0.0131	VEGFA
mir-463		microRNA			0.0131	BIRC5
miR-504-5p (and other miRNAs w/seed GACCCUG)		mature microRNA			0.0131	VEGFA
mir-471		microRNA			0.0131	BIRC5
PLRG1		other			0.0131	H2AFX
RAB22A		enzyme			0.0131	VGF
XRCC2		enzyme			0.0131	H2AFX
CAMK2		group			0.0131	BIRC3
EPSTI1		other			0.0131	NFKBIA
PPM1L		phosphatase			0.0131	XBP1
POLK		enzyme			0.0131	H2AFX
CKAP4		other			0.0131	CTGF
TNPO2		transporter			0.0131	CXCL8
TYMP		growth factor			0.0131	CXCL8
RDX		other			0.0131	ABCC2
PRB1/PRB2		other			0.0131	SERPINB2
GRB14		other			0.0131	IRS1
MAT2A		enzyme			0.0131	HMOX1
KPNB1		transporter			0.0131	TNFRSF10B
KDELR1		transporter			0.0131	HSPA5
PHF5A		transcription regulator			0.0131	GJA1
VE-821		chemical reagent			0.0131	CDC25A
16:0 ceramide-1-phosphate		chemical - endogenous mammalian			0.0131	CXCL8
OPN4		G-protein coupled receptor			0.0131	VEGFA
CAND1		transcription regulator			0.0131	CUL1
POLD4		enzyme			0.0131	H2AFX
imidazolo-oxindole PKR inhibitor C16		chemical reagent			0.0131	DDIT3
COL10A1		other			0.0131	HSPA5
PRSS1		peptidase			0.0131	DDIT3
MK-8776		chemical drug			0.0131	CDC25A
PIK3C2A		kinase			0.0131	VEGFA
dihydrotanshinone I		chemical reagent			0.0131	TNFRSF10B
Peg3		other			0.0131	VEGFA
SLC25A5		transporter			0.0131	TNFRSF10B
TLR4-IN-C34		chemical reagent			0.0131	HSPA5
MKC-3946		chemical reagent			0.0131	XBP1
thalidomide analog 1		chemical reagent			0.0131	VEGFA
thalidomide analog 2		chemical reagent			0.0131	VEGFA
oltipraz metabolite M2		chemical reagent			0.0131	SREBF1
CDG2-cRGD-5		chemical reagent			0.0131	VEGFA
melissa officinalis essential oil		chemical reagent			0.0131	SREBF1
astragalus saponin		chemical reagent			0.0131	XBP1
licochalcone E		chemical reagent			0.0131	SREBF1
licochalcone A		chemical reagent			0.0131	SREBF1
arsenic trichloride		chemical reagent			0.0131	GADD45A
beractant		chemical drug			0.0131	CXCL8
2,3-pentanedione		chemical - endogenous non-mammalian			0.0131	VEGFA
antimony potassium tartrate		chemical toxicant			0.0131	ABCC2
styrofoam		chemical reagent			0.0131	VEGFA
pustulan		chemical reagent			0.0131	CXCL8
SC-19220		chemical reagent			0.0131	ICAM1
L-threo-safingol		chemical drug			0.0131	CXCL8
roquinimex		chemical reagent			0.0131	SERPINB2
2,4-dichlorobenzamil		chemical reagent			0.0131	CTGF
clofarabine		chemical drug			0.0131	CDC25A
sapropterin		chemical drug			0.0131	VEGFA
phytosphingosine		chemical - endogenous mammalian			0.0131	CLDN1
prochlorperazine		chemical drug			0.0131	CCNE2
aspergillus beta-glucan		chemical - endogenous non-mammalian			0.0131	CXCL8
pneumocystis beta-glucan		chemical - endogenous non-mammalian			0.0131	CXCL8
flunitrazepam		chemical drug			0.0131	CXCL8
pantoprazole		chemical drug			0.0131	HMOX1
tolrestat		chemical drug			0.0131	CXCL8
hedamycin		chemical reagent			0.0131	BIRC5
benzo(a)pyrene-3,6-quinone		chemical toxicant			0.0131	HMOX1
SU5614		chemical - kinase inhibitor			0.0131	VEGFA
2-nitrophenyl EGTA		chemical reagent			0.0131	AHNAK
AP-1 decoy		chemical reagent			0.0131	DUSP1
potassium iodide		chemical drug			0.0131	CXCL8
potassium ferricyanide		chemical toxicant			0.0131	VEGFA
procaterol		chemical drug			0.0131	ICAM1
(des-Arg10,Leu9)-kallidin		chemical reagent			0.0131	CTGF
kenpaullone		chemical reagent			0.0131	TNFRSF10B
luteolin 7-O-beta-D-glucoside		chemical - endogenous non-mammalian			0.0131	HMOX1
cytisine		chemical drug			0.0131	FOSB
podophyllotoxin		chemical drug			0.0131	CTGF
ferricyanide		chemical reagent			0.0131	HMOX1
10-hydroxydecanoic acid		chemical - endogenous non-mammalian			0.0131	IRF1
poractant alfa		chemical drug			0.0131	CXCL8
becaplermin		biologic drug			0.0131	BIRC5
2'-fucosyllactose		chemical - endogenous mammalian			0.0131	ICAM1
OSU8-1		chemical - protease inhibitor			0.0131	HBEGF
homocysteine thiolactone		chemical - endogenous mammalian			0.0131	VEGFA
pectin		chemical drug			0.0131	SMAD3
3-deoxyglucosone		chemical - endogenous mammalian			0.0131	HBEGF
lactulose		chemical - endogenous mammalian			0.0131	CXCL8
norethynodrel		chemical toxicant			0.0131	VEGFA
beta-tocopherol		chemical - endogenous mammalian			0.0131	CTGF
V2+		chemical toxicant			0.0131	CXCL8
CP-55940		chemical reagent			0.0135	CXCL8,GADD45A,NFKBIA
GNRH		group			0.0135	DUSP1,SGK1,VGF
NSD2		enzyme			0.0135	CCNE2,CDC25A,GADD45A
KRT14		other			0.0135	CXCL8,GJA1,HSPA5
SUMO3		other			0.0135	HSPA8,IRS1,TNFRSF21
TLR5		transmembrane receptor			0.0135	CCL20,CXCL8,ICAM1
DACH1		transcription regulator			0.0135	CCNE2,CDC25A,CXCL8
cilostazol		chemical drug			0.0135	HMOX1,ICAM1,VEGFA
memantine		chemical drug			0.0135	HSPA5,NFKBIA,RXRA
fluvastatin		chemical drug			0.0135	CXCL8,HMOX1,VEGFA
Histone h4		group			0.0136	CDC25A,CDC6,CXCL8,ICAM1,IRF1,SREBF1
rifampin		chemical drug			0.0136	ABCC2,CARS,MATN2,RACGAP1,SLC39A10,TNFRSF11B
nystatin		chemical drug			0.0141	CXCL8,ICAM1
estrone		chemical - endogenous mammalian			0.0141	IRS1,IRS2
cetuximab		biologic drug			0.0141	TNFRSF10B,XBP1
Ptprd		phosphatase			0.0141	BIRC5,CEBPD
N(2)-(gamma-D-glutamyl)-meso-2,2'-diaminopimelic acid		chemical reagent			0.0141	CXCL8,ICAM1
SCAVENGER receptor CLASS A		group			0.0141	CXCL8,IL12A
brodalumab		biologic drug			0.0141	CCL20,IL12A
Betacatenin/TCF		complex			0.0141	GJA1,TNFRSF11B
CD24		other			0.0141	CXCL8,DEPDC1B,ICAM1,ISG20,KIF18A
PLCE1		enzyme			0.0141	CCL20,CXCL8
PLA2G4A		enzyme			0.0141	CXCL8,ICAM1
MVP		other			0.0141	CXCL8,ICAM1
ST14		peptidase			0.0141	CXCL8,ICAM1
FPR2		G-protein coupled receptor			0.0141	CXCL8,IL12A
TUG1		other			0.0141	DDIT3,HSPA5
dimethyl fumarate		chemical drug			0.0141	HMOX1,VEGFA
polyamines		chemical - other			0.0141	DDIT3,SAT1
pyruvaldehyde		chemical - endogenous mammalian			0.0141	HBEGF,ICAM1
albuterol		chemical drug			0.0141	EBI3,VEGFA
N1,N11-diethylnorspermine		chemical drug			0.0141	BIRC5,SAT1
spermidine		chemical - endogenous mammalian			0.0141	HMOX1,SAT1
hyperforin		chemical drug			0.0141	ABCC2,TNFRSF11B
biochanin A		chemical toxicant			0.0141	CXCL8,TNFRSF11B
growth factor		group			0.0141	DUSP1,IL7R
onapristone		chemical drug			0.0141	HBEGF,VEGFA
Cd2+		chemical toxicant			0.0141	DDIT3,HMOX1
manganese		chemical - endogenous mammalian			0.0141	DDIT3,HSPA5
RELB		transcription regulator			0.0142	BIRC3,CCL20,CXCL8,NFKBIA
NFYC		transcription regulator			0.0145	KBTBD8,PGM3,SGK1
paricalcitol		chemical drug			0.0145	F2RL1,ICAM1,PTGER4
E2F2		transcription regulator			0.0149	BIRC5,CDC25A,CDC6,JMY
AGTR1		G-protein coupled receptor			0.0155	DUSP1,HMOX1,SGK1
PTGS1		enzyme			0.0155	GEM,PTGER4,VEGFA
IRF9		transcription regulator			0.0155	CXCL8,IL12A,IRF1
ADP		chemical - endogenous mammalian			0.0161	CXCL8,HMOX1
betamethasone		chemical drug			0.0161	CTGF,GCLM
Nos		group			0.0161	HMOX1,VEGFA
C1q		complex			0.0161	CXCL8,ICAM1
mir-204		microRNA			0.0161	CXCL8,DDIT3
miR-503-5p (miRNAs w/seed AGCAGCG)		mature microRNA			0.0161	CCNE2,CDC25A
mir-154		microRNA			0.0161	BIRC5,HMOX1
TNFAIP2	-0.287	other			0.0161	IRF1,ISG20
BDKRB2		G-protein coupled receptor			0.0161	CTGF,ICAM1
GNA13		enzyme			0.0161	CXCL8,VEGFA
TNFSF9		cytokine			0.0161	CXCL8,ICAM1
PARK7		enzyme			0.0161	CXCL8,ICAM1
dexmedetomidine		chemical drug			0.0161	CXCL8,FOSB
N-carbobenzyloxy-leucine-leucine-norvalinal		chemical - protease inhibitor			0.0161	CXCL8,RXRA
deguelin		chemical drug			0.0161	BIRC5,CXCL8
caffeic acid		chemical drug			0.0161	CXCL8,SREBF1
U18666A		chemical reagent			0.0161	DDIT3,XBP1
24-hydroxycholesterol		chemical - endogenous mammalian			0.0161	HSPA5,SREBF1
corticosteroid		chemical drug			0.0166	CXCL8,DUSP1,SERPINB2
conjugated linoleic acid		chemical drug			0.0166	CXCL8,DUSP1,TNFRSF11B
SMAD1		transcription regulator			0.0166	CTGF,IRF1,VEGFA
CEACAM1		transporter			0.0166	CXCL8,ICAM1,VEGFA
Rxr		group			0.0174	ABCC2,GADD45A,HBEGF,RXRA,SREBF1
roscovitine		chemical drug			0.0177	BIRC5,CDC25A,CTGF
ADAM17		peptidase			0.0177	CXCL8,NOTCH1,TNFRSF11B
CALR		transcription regulator			0.0177	GJA1,ICAM1,SREBF1
BCL3		transcription regulator			0.0177	CXCL8,ICAM1,IRF1
phenacetin		chemical drug			0.0177	ABCC2,BIRC3,UPP1
GAS2L3		other			0.0183	F2R,SAT1
MAFG		transcription regulator			0.0183	GCLM,HMOX1
CHEK2		kinase			0.0183	BIRC5,H2AFX
STK3		kinase			0.0183	BIRC5,CTGF
MAML1		transcription regulator			0.0183	CXCL8,IL7R
CBX3		transcription regulator			0.0183	BIRC5,CDC25A
AQP1		transporter			0.0183	HSPH1,MATN2
Go6983		chemical - kinase inhibitor			0.0183	CLDN1,CTGF
erythromycin		chemical drug			0.0183	CXCL8,ICAM1
epirubicin		chemical drug			0.0183	DUSP1,TNFRSF10B
morin		chemical - endogenous non-mammalian			0.0183	BIRC2,BIRC5
GABPA		transcription regulator			0.0188	HMOX1,IL7R,LBR
EHMT2		transcription regulator			0.0188	BIRC5,MAP1LC3B,SREBF1
ibuprofen		chemical drug			0.0188	TNFRSF10B,TNFRSF21,VEGFA
U73122		chemical reagent			0.0188	HSPA5,ICAM1,XBP1
CBX5		transcription regulator			0.0192	BIRC5,CDC25A,CDC6,LAMB3,SYTL2
ROR2		kinase			0.0195	BIRC5,CDC25A,MAP1LC3B,RTL9
methyl methanesulfonate		chemical toxicant			0.02	BTG1,DDIT3,GADD45A
leukotriene C4		chemical - endogenous mammalian			0.0205	CXCL8,ICAM1
prostaglandin A2		chemical - endogenous non-mammalian			0.0205	HMOX1,ICAM1
Sod		group			0.0205	HMOX1,ICAM1
PLC		group			0.0205	CXCL8,TNFRSF11B
Angiotensin II receptor type 1		group			0.0205	CXCL8,VEGFA
Iga		complex			0.0205	CXCL8,IL12A
TNFRSF6B		transmembrane receptor			0.0205	CXCL8,ICAM1
PHLPP1		enzyme			0.0205	CEBPD,IRS1
miR-205-5p (and other miRNAs w/seed CCUUCAU)		mature microRNA			0.0205	ABCC2,VEGFA
PPP2R5C		other			0.0205	BIRC3,CXCL8
P2RY2		G-protein coupled receptor			0.0205	CXCL8,ICAM1
10-nitrooleate		chemical - endogenous mammalian			0.0205	CXCL8,ICAM1
SDCBP		enzyme			0.0205	CLDN1,TCF4
HELLS		enzyme			0.0205	CDC6,RALGPS2
KLK5		peptidase			0.0205	CCL20,ICAM1
7-nitroindazole		chemical reagent			0.0205	FOSB,NFKBIA
batimastat		chemical - protease inhibitor			0.0205	EGF,VEGFA
phenyl-N-tert-butylnitrone		chemical reagent			0.0205	CXCL8,HMOX1
pirfenidone		chemical drug			0.0205	CTGF,SMAD3
iloprost		chemical drug			0.0205	CTGF,CXCL8
Collagen(s)		complex			0.0212	DDIT3,EDEM1,HERPUD1
IDH1	-0.156	enzyme			0.0212	DDIT3,EDEM1,HERPUD1
KDR		kinase			0.0212	HMOX1,NOTCH1,XBP1
IRF5		transcription regulator			0.0212	IL12A,ISG20,NAMPT,VEGFA
2-amino-1-methyl-6-phenylimidazo-4-5-b-pyridine		chemical toxicant			0.0212	HSPA5,HSPA8,HSPH1
VitaminD3-VDR-RXR		complex			0.0225	GADD45A,IL12A,MXD1
PROC		peptidase			0.0225	BIRC2,CXCL8,ICAM1
KAT6A		enzyme			0.0225	CDC6,CDCA2,HOXC13
FYN		kinase			0.0225	DUSP1,NOTCH1,PLP1
MYBL2		transcription regulator			0.0225	BIRC3,BIRC5,HSPA8
ABCA1		transporter			0.0225	HSPA5,NAMPT,SREBF1
hexamethylene bisacetamide		chemical reagent			0.0225	CXCL8,HSPA8,IL12A
N-formyl-Met-Leu-Phe		chemical reagent			0.0225	CXCL8,NFKBIA,VEGFA
stallimycin		biologic drug			0.0225	CXCL8,IL7R,IRF1
interferon beta-1a		biologic drug			0.0226	BIRC2,DNAJA1,IRF1,NFKBIA,NOTCH1
ARNT		transcription regulator			0.0226	BHLHE40,CLDN1,HK2,IRS2,VEGFA
mannitol		chemical - endogenous mammalian			0.0229	CTGF,ICAM1
tert-butyl hydroperoxide		chemical toxicant			0.0229	CXCL8,GJA1
Ctbp		group			0.0229	ACKR3,GADD45A
IL17R		complex			0.0229	CCL20,CXCL8
FZD8		G-protein coupled receptor			0.0229	BIRC5,CTGF
CCK		other			0.0229	BIRC5,VEGFA
ARHGDIG		other			0.0229	KANK1,LPAR1
mir-96		microRNA			0.0229	FOXF2,IRS1
GCGR		G-protein coupled receptor			0.0229	DUSP1,SREBF1
ITGB4		transmembrane receptor			0.0229	BIRC5,VEGFA
ITGA6		transmembrane receptor			0.0229	BIRC5,VEGFA
BIRC2	-0.134	enzyme			0.0229	BIRC3,CXCL8
DLK1		other			0.0229	IRF1,NOTCH1
PAEP		other			0.0229	HBEGF,VEGFA
ADRB1		G-protein coupled receptor			0.0229	DDIT3,HSPA5
CCR6		G-protein coupled receptor			0.0229	CCL20,IL12A
KLRC4-KLRK1/KLRK1		transmembrane receptor			0.0229	RXRA,VEGFA
glycyrrhetinic acid		chemical drug			0.0229	BIRC5,ICAM1
arecoline		chemical drug			0.0229	F2R,HMOX1
vanadate		chemical - other			0.0229	CXCL8,VEGFA
LTBR		transmembrane receptor			0.0238	CCL20,ICAM1,NFKBIA
ADRA1B		G-protein coupled receptor			0.0238	CEBPD,DUSP1,VEGFA
ADRA1D		G-protein coupled receptor			0.0238	CEBPD,DUSP1,VEGFA
TGFBR1		kinase			0.0239	BHLHE40,BIRC5,CTGF,HMOX1
Hsp70		group			0.0251	CXCL8,ICAM1,NFKBIA
valsartan		chemical drug			0.0251	EGF,GJA1,ICAM1
ssRNA40		chemical reagent			0.0254	EBI3,IL12A
CBX7		other			0.0254	CLDN1,CXCL8
HNF1A-AS1		other			0.0254	BIRC5,NEK2
NOD1		other			0.0254	CXCL8,DUSP1
CHEK1		kinase			0.0254	CDC25A,H2AFX
MPZ		other			0.0254	DDIT3,HSPA5
mir-214		microRNA			0.0254	BIRC5,TFAP2A
miR-486-5p (and other miRNAs w/seed CCUGUAC)		mature microRNA			0.0254	EMP1,UBASH3B
KCNIP3		transcription regulator			0.0254	EDEM1,FOSB
BACH1		transcription regulator			0.0254	GCLM,HMOX1
thioridazine		chemical drug			0.0254	CCNE2,WIPI1
vitamin K2		chemical drug			0.0254	MATN2,TNFRSF11B
dichlororibofuranosylbenzimidazole		chemical toxicant			0.0254	CXCL8,SREBF1
lead		chemical toxicant			0.0254	CXCL8,VEGFA
JAK2		kinase			0.0255	CDC25A,CXCL8,ICAM1,IRF1,TRIB2
FGF19		growth factor			0.0258	BIRC5,GADD45A,SGK1,SREBF1
Convulxin		complex			0.0261	CXCL8
guanosine		chemical - endogenous mammalian			0.0261	HMOX1
tenofovir		chemical drug			0.0261	CXCL8
purvalanol A		chemical reagent			0.0261	BIRC5
hypoxanthine		chemical - endogenous mammalian			0.0261	CXCL8
1,4-glucan		chemical - endogenous mammalian			0.0261	CXCL8
PS-K		chemical drug			0.0261	BIRC2
PD158780		chemical - kinase inhibitor			0.0261	HBEGF
SB 220025		chemical - kinase inhibitor			0.0261	CXCL8
loganin		chemical - endogenous non-mammalian			0.0261	CTGF
L-glutamine		chemical - endogenous mammalian			0.0261	DUSP1
Clock-Bmal1		complex			0.0261	NAMPT
l-asparaginase		biologic drug			0.0261	DDIT3
chartreusin		chemical reagent			0.0261	TNFRSF10B
MSK1/2		group			0.0261	DUSP1
RAR-RXR		complex			0.0261	IRF1
CYP4A		group			0.0261	SGK1
2-methoxycinnamaldehyde		chemical - endogenous non-mammalian			0.0261	HMOX1
Rps15a-ps4		other			0.0261	NFKBIA
2,4,5-trichlorophenoxyacetic acid		chemical toxicant			0.0261	ABCC2
diethyl fumarate		chemical reagent			0.0261	VEGFA
PLEKHM1		other			0.0261	MAP1LC3B
RelA-CRel		complex			0.0261	IL12A
l9Rl3		other			0.0261	HMOX1
CNMD		other			0.0261	VEGFA
ZNF668		transcription regulator			0.0261	IL12A
ADRM1		other			0.0261	NFKBIA
GJA3		transporter			0.0261	GJA1
SOCS7		other			0.0261	IRS1
GOLM1		other			0.0261	IL12A
MYSM1		enzyme			0.0261	H2AFX
ADGRG1		G-protein coupled receptor			0.0261	VEGFA
SEMA4A		other			0.0261	VEGFA
GPR4		G-protein coupled receptor			0.0261	ICAM1
DUOX1		enzyme			0.0261	CXCL8
lauroylcarnitine		chemical - endogenous mammalian			0.0261	CLDN1
HSD17B13		enzyme			0.0261	SREBF1
SELENOH		other			0.0261	H2AFX
MLXIP		transcription regulator			0.0261	ARRDC4
ZNF366		transcription regulator			0.0261	TSC22D3
ADAMTS9		peptidase			0.0261	VEGFA
PACS2		other			0.0261	HSPA5
AFAP1L2		other			0.0261	CXCL8
Par		group			0.0261	CCL20
PTPase		group			0.0261	IRS1
RPL19		other			0.0261	CXCL8
olaparib		chemical drug			0.0261	TNFRSF10B
UCN3		other			0.0261	VEGFA
SRI		transporter			0.0261	HSPA5
ORC		complex			0.0261	CDC6
OAS1		enzyme			0.0261	IRF1
DAPK3		kinase			0.0261	BIRC5
GSTM1		enzyme			0.0261	CXCL8
miR-292-3p (and other miRNAs w/seed AGUGCCG)		mature microRNA			0.0261	BIRC5
mir-346		microRNA			0.0261	EFEMP2
miR-1298-5p (and other miRNAs w/seed UCAUUCG)		mature microRNA			0.0261	LAMB3
PSG1		other			0.0261	VEGFA
PBK		kinase			0.0261	BIRC3
SALL1		transcription regulator			0.0261	VEGFA
RPL15		other			0.0261	HMGA2
PIKFYVE		kinase			0.0261	MAP1LC3B
FBXW8		enzyme			0.0261	IRS1
ZNF410		transcription regulator			0.0261	SERPINB2
lanatoside C		chemical - endogenous non-mammalian			0.0261	TNFRSF10B
FGB		other			0.0261	ICAM1
gedatolisib		chemical drug			0.0261	CXCL8
ZFP36L1		transcription regulator			0.0261	VEGFA
RBM3		other			0.0261	DDIT3
ATP9A		transporter			0.0261	VEGFA
IMPACT		other			0.0261	DDIT3
GPR32		G-protein coupled receptor			0.0261	CXCL8
TMEM9B		other			0.0261	CXCL8
DBF4B		other			0.0261	H2AFX
3-hydroxydodecanoic acid		chemical - endogenous mammalian			0.0261	CXCL8
6-n-octylaminouracil		chemical - kinase inhibitor			0.0261	CXCL8
PDIA6		enzyme			0.0261	HSPA5
GJD2		transporter			0.0261	DDIT3
nitrosonifedipine		chemical reagent			0.0261	ICAM1
CLDN3		transmembrane receptor			0.0261	SLC31A1
CDK11B		kinase			0.0261	VEGFA
COL17A1		other			0.0261	CXCL8
Paxip1		other			0.0261	VEGFA
FUS		transcription regulator			0.0261	ICAM1
IL17D		cytokine			0.0261	CXCL8
MAP4		other			0.0261	VEGFA
KU-60019		chemical - kinase inhibitor			0.0261	H2AFX
verticillin A		chemical reagent			0.0261	TNFRSF10B
1,1-bis(3'-indolyl)-1-(4-hydroxyphenyl)methane		chemical reagent			0.0261	BIRC5
econazole		chemical drug			0.0261	HSPA5
toluene diisocyanate		chemical toxicant			0.0261	VEGFA
buformin		chemical drug			0.0261	XBP1
PX-12		chemical drug			0.0261	SAT1
2,5-di-tert-butylhydroquinone		chemical toxicant			0.0261	DDIT3
neocuproine		chemical reagent			0.0261	VEGFA
inostamycin		chemical reagent			0.0261	TNFRSF10B
indapamide		chemical drug			0.0261	VEGFA
thimerosal		chemical drug			0.0261	BIRC5
zafirlukast		chemical drug			0.0261	CXCL8
tautomycin		chemical - endogenous non-mammalian			0.0261	RXRA
desethylamiodarone		chemical - endogenous mammalian			0.0261	CXCL8
BIBX1522		chemical - kinase inhibitor			0.0261	CXCL8
gabazine		chemical drug			0.0261	GJA1
LFM-A13		chemical - kinase inhibitor			0.0261	HMOX1
pamidronic acid		chemical drug			0.0261	TNFRSF11B
oxazepam		chemical drug			0.0261	TSC22D1
(S)-2-((6Z,15Z)-20- hydroxyicosa-6,15-dienamido)succinate		chemical reagent			0.0261	SGK1
1,2-dihydroxy-epoxy-1,2,3,4-tetrahydro-5-methylchrysene		chemical toxicant			0.0261	VEGFA
SF 6847		chemical toxicant			0.0261	CXCL8
S42		chemical reagent			0.0261	SREBF1
SD-1008		chemical - kinase inhibitor			0.0261	BIRC5
sodium fluoride		chemical drug			0.0261	ICAM1
kaolin		chemical drug			0.0261	F2RL1
heme arginate		chemical drug			0.0261	HMOX1
AGN 190299		chemical drug			0.0261	EGF
Z-YVAD-FMK		chemical reagent			0.0261	CXCL8
D-JNK inhibitor I		biologic drug			0.0261	CXCL8
Z-WEHD-FMK		chemical - protease inhibitor			0.0261	CXCL8
tetrahydropalmatine		chemical - endogenous non-mammalian			0.0261	CXCL8
D-lysergic acid diethylamide		chemical drug			0.0261	SGK1
tyrphostin B56		chemical - kinase inhibitor			0.0261	ICAM1
N-retinylidene-N-retinylethanolamine		chemical toxicant			0.0261	VEGFA
lysophospholipids		chemical - endogenous mammalian			0.0261	CLDN1
N(6)-carboxymethyl-L-lysine		chemical - endogenous mammalian			0.0261	CTGF
KB-R7785		chemical - protease inhibitor			0.0261	HBEGF
D-mannose		chemical - endogenous mammalian			0.0261	CXCL8
prostratin		chemical - endogenous non-mammalian			0.0261	ICAM1
flunisolide		chemical drug			0.0261	ICAM1
norethindrone		chemical drug			0.0261	VEGFA
digitoxin		chemical drug			0.0261	TNFRSF10B
IFN type 1		group			0.0265	CXCL8,IL22RA1,IRF1
CD86		transmembrane receptor			0.0265	ICAM1,NFKBIA,XBP1
2-bromoethylamine		chemical reagent			0.0265	ABCC2,EFEMP2,UPP1
salicylic acid		chemical drug			0.0265	CTGF,CXCL8,DDIT3
amphetamine		chemical drug			0.0268	FOSB,HSPA8,ICAM1,SGK1
FGFR2		kinase			0.0271	FST,GJA1,ICAM1,NOTCH1,PLP1
ADRA1A		G-protein coupled receptor			0.0279	CEBPD,DUSP1,VEGFA
puromycin		chemical - endogenous non-mammalian			0.028	HSPA5,VEGFA
LIN28A		other			0.028	CDC25A,H2AFX
ZNF202		transcription regulator			0.028	PLP1,VEGFA
mir-486		microRNA			0.028	EMP1,UBASH3B
MLX		transcription regulator			0.028	ARRDC4,MID1IP1
AXIN1		other			0.028	CSRNP1,TCF4
HOXA5		transcription regulator			0.028	CXCL8,SAT1
TP53COR1		other			0.028	BIRC3,TNFRSF10B
1-methyl-4-phenylpyridinium		chemical toxicant			0.028	DDIT3,TRIB3
W7		chemical reagent			0.028	BIRC3,CXCL8
zinc sulfate		chemical drug			0.028	HMOX1,IL12A
S-(2,3-bispalmitoyloxypropyl)-cysteine-GDPKHPKSF		chemical reagent			0.028	CXCL8,ICAM1
salvin		chemical toxicant			0.028	CXCL8,RXRA
DGCR8		enzyme			0.0294	GJA1,NOTCH1,PLP1
NOG		growth factor			0.0294	CTGF,FST,VEGFA
APOA1		transporter			0.0294	HSPA5,ICAM1,SREBF1
ADRB2		G-protein coupled receptor			0.0294	HK2,IL12A,TNFRSF11B
BRD2		kinase			0.0294	DNAJA1,HMOX1,IL7R
potassium chloride		chemical drug			0.0299	DDIT3,HERPUD1,HSPA5,XBP1
SHH		peptidase			0.0305	ATF5,CDC25A,H2AFX,HK2,SREBF1,TSC22D3
CaMKII		complex			0.0306	BIRC3,IRF1
Fibrinogen		complex			0.0306	CXCL8,ICAM1
Aldose Reductase		group			0.0306	CXCL8,ICAM1
IFNL3		cytokine			0.0306	IL12A,ISG20
LIN9		other			0.0306	BIRC5,CDC6
Lymphotoxin		complex			0.0306	CXCL8,ICAM1
BHLHE40	-0.197	transcription regulator			0.0306	BIRC5,SREBF1
TNFRSF18		transmembrane receptor			0.0306	CXCL8,ICAM1
IGFBP5		other			0.0306	BHLHE40,IRS1
GNAI3		enzyme			0.0306	CXCL8,VEGFA
ACKR1		G-protein coupled receptor			0.0306	ICAM1,TNFAIP2
MAFK		transcription regulator			0.0306	GCLM,HMOX1
CDK8		kinase			0.0306	CXCL8,NOTCH1
LIPG		enzyme			0.0306	IL12A,VEGFA
CYP2J2		enzyme			0.0306	ICAM1,NFKBIA
PD 169316		chemical - kinase inhibitor			0.0306	BIRC3,BIRC5
carvedilol		chemical drug			0.0306	HMOX1,SREBF1
mangiferin		chemical - endogenous non-mammalian			0.0306	HMOX1,ICAM1
alendronic acid		chemical drug			0.0306	CXCL8,TNFRSF11B
nickel		chemical toxicant			0.0306	CXCL8,ICAM1
MSTN		growth factor			0.0309	MAP1LC3B,SMAD3,VEGFA
STAT2		transcription regulator			0.0309	CXCL8,IL12A,IRF1
ATG7		enzyme			0.0309	CTGF,CXCL8,NFKBIA
NCOR1		transcription regulator			0.032	DUSP1,MT1X,NR1D1,SREBF1
TCF		group			0.032	ALDH3A2,GJA1,IRS1,TSC22D1
VHL		transcription regulator			0.0321	BHLHE40,CTGF,H2AFX,HMOX1,VEGFA
platelet activating factor		chemical - endogenous mammalian			0.0325	ICAM1,NFKBIA,VEGFA
bromodeoxyuridine		chemical drug			0.0325	CXCL8,IL7R,IRF1
Rock		group			0.0325	CTGF,CXCL8,ICAM1
Pkg		group			0.0334	FOSB,HK2
MAPK13		kinase			0.0334	IL12A,VEGFA
resolvin D2		chemical - endogenous mammalian			0.0334	CXCL8,HMOX1
PYCARD		transcription regulator			0.0334	CXCL8,NOTCH1
miR-7a-5p (and other miRNAs w/seed GGAAGAC)		mature microRNA			0.0334	IRS1,IRS2
EIF4G1		translation regulator			0.0334	BIRC5,GADD45A
ITGAM		transmembrane receptor			0.0334	CXCL8,IL12A
FOXC1		transcription regulator			0.0334	NOTCH1,TSC22D1
HFE		transmembrane receptor			0.0334	DDIT3,HSPA5
CXCR3		G-protein coupled receptor			0.0334	HMOX1,MAP1LC3B
CYP27A1		enzyme			0.0334	ABCC2,SREBF1
FSHB		other			0.0334	CTGF,SGK1
DYRK1A		kinase			0.0334	CDC6,E2F8
ketamine		chemical drug			0.0334	CXCL8,HMOX1
dicarbethoxydihydrocollidine		chemical toxicant			0.0334	ABCC2,SGK1
probucol		chemical drug			0.0334	CTGF,HMOX1
ONECUT1		transcription regulator			0.0335	ABCC2,ATG101,CDC25A,CEBPD,HSPH1,NEK6,NFKBIA,TMF1
IL12A	0.508	cytokine			0.034	EBI3,ICAM1,IL12A
niacinamide		chemical - endogenous mammalian			0.034	CXCL8,ICAM1,IRF1
chloroquine		chemical drug			0.034	CXCL8,GJA1,MAP1LC3B
iron		chemical - endogenous mammalian			0.034	DDIT3,GADD45A,HMOX1
halofuginone		chemical drug			0.0349	BHLHE40,CTGF,EMP1,F2R,TCF4
FOLR1		transporter			0.0355	BIRC3,CELF2,ENTPD7,LPAR1
CAT		enzyme			0.0357	CXCL8,HMOX1,TNFRSF10B
BNIP3L		other			0.0357	CCNE2,GADD45A,NFKBIA
2-aminopurine		chemical reagent			0.0363	CXCL8,HMOX1
bosentan		chemical drug			0.0363	ABCC2,ICAM1
Fibrin		complex			0.0363	CXCL8,ICAM1
SGPL1		enzyme			0.0363	DDIT3,HSPA5
ALDH2		enzyme			0.0363	ATF5,GCLM
mir-33		microRNA			0.0363	HMGA2,IRS2
PTAFR		G-protein coupled receptor			0.0363	BIRC5,CXCL8
pifithrin alpha		chemical reagent			0.0363	HMOX1,TNFRSF10B
hydrochloric acid		chemical - endogenous mammalian			0.0363	CXCL8,ICAM1
ilomastat		chemical drug			0.0363	CXCL8,HBEGF
cannabidiol		chemical drug			0.0363	BIRC5,DDIT3
PTK2		kinase			0.0373	BIRC2,BIRC3,IRS1
H2AFY		other			0.0373	GADD45A,IRS1,SERPINB2
FOXC2		transcription regulator			0.0373	IRS1,IRS2,NOTCH1
KLF5		transcription regulator			0.0373	BIRC5,DUSP1,NOTCH1
di(2-ethylhexyl) phthalate		chemical toxicant			0.0373	CXCL8,FOSB,SREBF1
vitamin D		chemical drug			0.0373	BIRC5,NFKBIA,SGK1
VDR		transcription regulator			0.0387	CXCL8,GADD45A,HK2,ICAM1,SREBF1
adenine		chemical - endogenous mammalian			0.0389	CXCL8
alloxan		chemical reagent			0.0389	ICAM1
ergosterol-5,8-peroxide		chemical - endogenous mammalian			0.0389	CTGF
glycodeoxycholic acid		chemical - endogenous mammalian			0.0389	TNFRSF10B
mineralocorticoid		chemical drug			0.0389	SGK1
Ggtase I		complex			0.0389	CTGF
kawain		chemical - endogenous non-mammalian			0.0389	HMOX1
AMOT		other			0.0389	CTGF
atypical protein kinase C		group			0.0389	SREBF1
Cyclin B		group			0.0389	BIRC5
IRS		group			0.0389	VEGFA
CK1		group			0.0389	BIRC2
methysticin		chemical reagent			0.0389	HMOX1
yangonin		chemical - endogenous non-mammalian			0.0389	HMOX1
Egfr-Erbb2		complex			0.0389	CXCL8
G protein beta gamma		complex			0.0389	CTGF
NIK		group			0.0389	CXCL8
DEFA1 (includes others)		other			0.0389	CXCL8
INTS11		other			0.0389	FOSB
CHIA		enzyme			0.0389	CXCL8
PDCD10		other			0.0389	VEGFA
BHMT		enzyme			0.0389	SREBF1
POFUT1		enzyme			0.0389	NOTCH1
ELOVL2		enzyme			0.0389	SREBF1
AMOTL2		other			0.0389	CTGF
Il3r		complex			0.0389	CXCL8
HSPBP1		other			0.0389	HSPA2
DERL1		other			0.0389	XBP1
Fascin		group			0.0389	CTGF
MSRA		enzyme			0.0389	HMOX1
ZNF300		transcription regulator			0.0389	CXCL8
NHLRC1		enzyme			0.0389	MAP1LC3B
SLC30A7		transporter			0.0389	IRS2
NAA30		enzyme			0.0389	TNFRSF10B
IPPK		kinase			0.0389	CUL1
DGKH		kinase			0.0389	CXCL8
CTBP1-DT		other			0.0389	SMAD3
EPM2A		phosphatase			0.0389	MAP1LC3B
FERMT3		enzyme			0.0389	VEGFA
AMOTL1		other			0.0389	CTGF
Aldosterone-MR dimer		complex			0.0389	SGK1
Eif2		complex			0.0389	HSPA5
Fetal Hemoglobin		complex			0.0389	HMOX1
TH17 Cytokine		group			0.0389	CXCL8
PNU282987		chemical reagent			0.0389	HMOX1
pycnogenols		chemical drug			0.0389	CXCL8
Hnp alpha		group			0.0389	CXCL8
Hspg		group			0.0389	VEGFA
kahweol		chemical - endogenous non-mammalian			0.0389	HMOX1
cercosporin		chemical - endogenous non-mammalian			0.0389	CTGF
DAPK1		kinase			0.0389	CXCL8
RXFP2		G-protein coupled receptor			0.0389	NOTCH1
CCNC		kinase			0.0389	NOTCH1
MAT2B		enzyme			0.0389	HMOX1
DHPS		enzyme			0.0389	DDIT3
17alpha-hydroxyprogesterone caproate		chemical drug			0.0389	VEGFA
HAO1		enzyme			0.0389	HSPA5
miR-520g-3p (and other miRNAs w/seed CAAAGUG)		mature microRNA			0.0389	VEGFA
miR-515-3p (and other miRNAs w/seed AGUGCCU)		mature microRNA			0.0389	BTG1
miR-2682-5p (and other miRNAs w/seed AGGCAGU)		mature microRNA			0.0389	VEGFA
mir-191		microRNA			0.0389	IRS1
PRDX4		enzyme			0.0389	ICAM1
PROS1		other			0.0389	CXCL8
CARD8		other			0.0389	BIRC2
SLC3A2		transporter			0.0389	CTGF
EIF2B1		translation regulator			0.0389	DDIT3
LAMA4		enzyme			0.0389	VEGFA
RAD50		enzyme			0.0389	H2AFX
STK16		kinase			0.0389	VEGFA
GZMA		peptidase			0.0389	CXCL8
PPP1R1A		phosphatase			0.0389	HSPA5
CRT-0066101		chemical - kinase inhibitor			0.0389	CXCL8
CCG-1423		chemical reagent			0.0389	CTGF
IFNGR2		transmembrane receptor			0.0389	IRF1
GFRA2		transmembrane receptor			0.0389	FOSB
ANKRD1		transcription regulator			0.0389	DDIT3
GNG2		enzyme			0.0389	F2R
MLF1		other			0.0389	CUL1
ITGB8		other			0.0389	SMAD3
PES1		other			0.0389	HMOX1
RBBP8		enzyme			0.0389	HMGA2
AHCY		enzyme			0.0389	ICAM1
Miat		other			0.0389	ICAM1
glycosylated somatostatin derivative smsDX		chemical reagent			0.0389	HSPA5
Lycium barbarum polysaccharides		chemical - endogenous non-mammalian			0.0389	SREBF1
8-butyl-10-[(3-methoxy-5-pyrrol-2-ylidenepyrrol-2-ylidene)methyl]-11-azabicyclo[7.2.1]dodeca-1(12),9-diene		chemical reagent			0.0389	TNFRSF10B
CRIP2		other			0.0389	CXCL8
CYP2C9		enzyme			0.0389	DUSP1
Irs4		other			0.0389	IRS2
SRSF5		other			0.0389	VEGFA
NKRF		transcription regulator			0.0389	CXCL8
BR-4628		chemical reagent			0.0389	CTGF
WTAP	-0.23	other			0.0389	BIRC5
mercaptosteroid 4		chemical reagent			0.0389	CCL20
mercaptosteroid 6		chemical reagent			0.0389	CCL20
singlet oxygen		chemical - endogenous mammalian			0.0389	ICAM1
anastrozole		chemical drug			0.0389	TNFRSF11B
nordihydrocapsiate		chemical reagent			0.0389	ICAM1
tempo		chemical reagent			0.0389	HMOX1
filipin		chemical - endogenous non-mammalian			0.0389	CXCL8
fomepizole		chemical drug			0.0389	HMOX1
trimethyloxamine		chemical - endogenous non-mammalian			0.0389	DDIT3
tomelukast		chemical drug			0.0389	GIPR
BB-2116		chemical - protease inhibitor			0.0389	HBEGF
cibacron blue F 3GA		chemical reagent			0.0389	CXCL8
beta-lapachone		chemical drug			0.0389	TNFRSF10B
chlordecone		chemical toxicant			0.0389	HSPA5
S-efavirenz		chemical drug			0.0389	SREBF1
ISRIB		chemical reagent			0.0389	CCL20
DL-threo-dihydrosphingosine		chemical - kinase inhibitor			0.0389	RXRA
minodronate		chemical drug			0.0389	ICAM1
palmitoylcarnitine		chemical - endogenous mammalian			0.0389	CLDN1
AX15839		chemical - kinase inhibitor			0.0389	CXCL8
10-decarbamoylmitomycin C		chemical toxicant			0.0389	GADD45A
salsalate		chemical drug			0.0389	NFKBIA
ethyl gallate		chemical - endogenous non-mammalian			0.0389	ICAM1
phloretin		chemical - endogenous non-mammalian			0.0389	HMOX1
4-amino-6-hydrazino-7-beta-D-ribofuranosyl-7H-pyrrolo[2,3-d]-pyrimidine-5-carboxamide		chemical reagent			0.0389	BIRC5
mycophenolate mofetil		chemical drug			0.0389	ICAM1
silver nitrate		chemical drug			0.0389	HMOX1
sodium arsenate		chemical toxicant			0.0389	ABCC2
sodium iodide		chemical drug			0.0389	ICAM1
5,10,15,20-tetrakis(4-sulfonatophenyl)porphyrinato iron (III)		chemical reagent			0.0389	ICAM1
ezatiostat		biologic drug			0.0389	GCLM
L-JNK inhibitor I		chemical reagent			0.0389	HMOX1
atosiban		biologic drug			0.0389	GJA1
TAPI		chemical - protease inhibitor			0.0389	CXCL8
R-etodolac		chemical drug			0.0389	RXRA
(-)-gallocatechin gallate		chemical - protease inhibitor			0.0389	IRF1
(6S)-hydroxyhyoscyamine		chemical drug			0.0389	HSPA5
dobutamine		chemical drug			0.0389	HMOX1
mizoribine		chemical drug			0.0389	SGK1
titanium		chemical reagent			0.0389	VEGFA
raffinose		chemical - endogenous mammalian			0.0389	ICAM1
megestrol acetate		chemical drug			0.0389	SREBF1
oleandrin		chemical drug			0.0389	TNFRSF10B
danazol		chemical drug			0.0389	CXCL8
Mn2+		chemical - endogenous mammalian			0.0389	ICAM1
NCOR2		transcription regulator			0.039	BIRC3,CXCL8,HBEGF
IL32		cytokine			0.039	CXCL8,ICAM1,TNFRSF11B
STAT5a/b		group			0.0391	CDC25A,DUSP1,EMP1,IRF1
PC-SPES		chemical drug			0.0391	CDC6,HERPUD1,HSPA5,IRF1
Ikb		group			0.0393	HSPA5,ICAM1
BMPR2		kinase			0.0393	CXCL8,TNFRSF11B
IHH		enzyme			0.0393	TNFRSF11B,VEGFA
CLDN6		other			0.0393	CLDN1,HSPA5
mir-183		microRNA			0.0393	FOXF2,IRS1
XIAP		enzyme			0.0393	BIRC5,CXCL8
LCAT		enzyme			0.0393	DDIT3,HSPA5
PSMD10		transcription regulator			0.0393	CXCL8,ICAM1
heme		chemical - endogenous mammalian			0.0393	HMOX1,ICAM1
poly dA-dT		chemical reagent			0.0393	CXCL8,NFKBIA
diosgenin		chemical - endogenous non-mammalian			0.0393	ABCC2,VEGFA
PRKCB		kinase			0.0408	ICAM1,IRS2,SREBF1
CCL11		cytokine			0.0408	BIRC5,CXCL8,ICAM1
GW 4064		chemical toxicant			0.0408	ABCC2,NFE2L1,TRIB3
oxaliplatin		chemical drug			0.0408	BIRC5,NOTCH1,SAT1
thioctic acid		chemical drug			0.0408	CXCL8,HMOX1,ICAM1
2-(4-acetoxyphenyl)-2-chloro-N-methylethylamine		chemical reagent			0.0423	CXCL8,IL12A
BMP		group			0.0423	CTGF,IRF1
Stat3-Stat3		complex			0.0423	ICAM1,VEGFA
Smad		complex			0.0423	CTGF,VEGFA
CCL3		cytokine			0.0423	CCL20,IL12A
TRPM2		ion channel			0.0423	CXCL8,VEGFA
[truncated: 45 more rows]

## Sheet: Manuscript Details
Cell Death & Disease
PERK signaling through C/EBPd contributes to ER stress-induced expression of immunomodulatory and tumor promoting chemokines by cancer cells
Namratha Sheshadri, Dipak K. Poria, Shikha Sharan, Ying Hu, Chunhua Yan, Vishal N. Koparde, Kuppusamy Balamurugan, and Esta Sterneck
